# Supplementary material for: Predicting double negativity using transmitted phase in space coiling metamaterials
Source: R Soc Open Sci. 2018 May 16;5(5):171042. doi: 10.1098/rsos.171042 (PMC5990839; doi:10.1098/rsos.171042)
Supplement: 3D experimenal data.opj [file rsos171042supp1.zip]

Archive with 1 entries (1 files):
- rsos171042supp1.opj
