# Supplementary material for: Predicting double negativity using transmitted phase in space coiling metamaterials
Source: R Soc Open Sci. 2018 May 16;5(5):171042. doi: 10.1098/rsos.171042 (PMC5990839; doi:10.1098/rsos.171042)
Supplement: fig3a_data.txt [file rsos171042supp2.txt]

arc length	3.1khz		3.2khz		3.3khz		3.4khz
0	1.40932225382076	0	1.66280156072431	0	1.33126814334448	0	1.46926969722077
0.0263747379362975	1.38847898856088	0.0263747379362975	1.64826499391058	0.0263747379362975	1.32785857265468	0.0263747379362975	1.45319963621608
0.158248362176726	1.28032782888064	0.158248362176726	1.57028220114079	0.158248362176726	1.30599138170856	0.158248362176726	1.36770901064235
0.210997840528147	1.23456635463539	0.210997840528147	1.53600483078539	0.210997840528147	1.29468000545905	0.210997840528147	1.33042098893999
0.342871463529164	1.11632655822409	0.342871463529164	1.44475954447066	0.342871463529164	1.26104682864503	0.342871463529164	1.2319768716028
0.395620941880585	1.06749614306584	0.395620941880585	1.40604064543425	0.395620941880585	1.24545164857392	0.395620941880585	1.19050955591274
0.463423390586214	1.00283156696953	0.463423390586214	1.35383127918658	0.463423390586214	1.22329705942853	0.463423390586214	1.13480732929371
0.632929427597259	0.836568404592938	0.632929427597259	1.21571800415364	0.632929427597259	1.15987173032522	0.632929427597259	0.988753232959746
0.700731867381518	0.768222393344792	0.700731867381518	1.15743670291235	0.700731867381518	1.13128603469999	0.700731867381518	0.927612132237065
0.870237913313936	0.592755615973101	0.870237913313936	1.00414357074574	0.870237913313936	1.05178293384841	0.870237913313936	0.767960828927674
0.938040344176824	0.520728170541936	0.938040344176824	0.939790336108725	0.938040344176824	1.01676613343574	0.938040344176824	0.701380855532635
1.10754639903061	0.336057777206352	1.10754639903061	0.771317345210582	1.10754639903061	0.921185259143499	1.10754639903061	0.528132343816541
1.19229942963041	0.242667719467868	1.19229942963041	0.684311524553575	1.19229942963041	0.869787342414396	1.19229942963041	0.439420239854303
1.27705246023021	0.148052679044959	1.27705246023021	0.594981653485033	1.27705246023021	0.815732049360649	1.27705246023021	0.348745092557547
1.31095367247013	0.109863667724159	1.31095367247013	0.55859897094239	1.31095367247013	0.793365866768251	1.31095367247013	0.311925381505181
1.33732840123476	0.0801574557821523	1.33732840123476	0.530129435484932	1.33732840123476	0.775677837209178	1.33732840123476	0.28319266852875
1.49557677382256	-0.0970221586131103	1.49557677382256	0.358179834422803	1.49557677382256	0.666489468010914	1.49557677382256	0.110895597329103
1.5219515025872	-0.126375818136194	1.5219515025872	0.32933283619288	1.5219515025872	0.647781374503897	1.5219515025872	0.0821959532389822
1.680199875175	-0.301440118017911	1.680199875175	0.155118458495963	1.680199875175	0.532472621617981	1.680199875175	-0.0899027046427999
1.70657460393963	-0.330441225122067	1.70657460393963	0.125893997493579	1.70657460393963	0.512744464163026	1.70657460393963	-0.118569279846606
1.76311934732243	-0.392076870778567	1.76311934732243	0.0634474700808851	1.76311934732243	0.470229216068996	1.76311934732243	-0.179574297207469
1.90448120577941	-0.543929450651304	1.90448120577941	-0.0924304852321458	1.90448120577941	0.36196362413763	1.90448120577941	-0.3305457757483
2.04584306423639	-0.692586981569039	2.04584306423639	-0.247967921661325	2.04584306423639	0.250873072640125	2.04584306423639	-0.479315733058676
2.10004698068568	-0.748876233627754	2.10004698068568	-0.307713608608023	2.10004698068568	0.207331262090741	2.10004698068568	-0.535951630138395
2.13256933055525	-0.78238587888055	2.13256933055525	-0.343495579444833	2.13256933055525	0.181037758906631	2.13256933055525	-0.569731469032601
2.26265873003355	-0.914445165023461	2.26265873003355	-0.486132652807982	2.26265873003355	0.0746006197616033	2.26265873003355	-0.703338079457208
2.2897606882582	-0.941558908308931	2.2897606882582	-0.515749866081288	2.2897606882582	0.0521718361491026	2.2897606882582	-0.73086813989696
2.30029309699524	-0.952185199348011	2.30029309699524	-0.527438934740711	2.30029309699524	0.0432344093289974	2.30029309699524	-0.741695929293379
2.5109412717361	-1.15387132899879	2.5109412717361	-0.752431291934165	2.5109412717361	-0.131912692322604	2.5109412717361	-0.947044823980828
2.59520054163245	-1.22876461225602	2.59520054163245	-0.837740759614222	2.59520054163245	-0.200050767782987	2.59520054163245	-1.02320737212732
2.732121855214	-1.34342039831399	2.732121855214	-0.970655784197574	2.732121855214	-0.308434207818296	2.732121855214	-1.13968703225878
2.89010798626965	-1.4648758449424	2.89010798626965	-1.11523025810646	2.89010798626965	-0.42989058849317	2.89010798626965	-1.26287974686188
2.95330243869191	-1.51020611625452	2.95330243869191	-1.17042334287151	2.95330243869191	-0.477392710337975	2.95330243869191	-1.30879476473084
3.01223665905416	-1.55069545610824	3.01223665905416	-1.22040696686185	3.01223665905416	-0.521029745223965	3.01223665905416	-1.34974618418554
3.15365933006858	-1.64049170106766	3.15365933006858	-1.33404736046926	3.15365933006858	-0.622762506992794	3.15365933006858	-1.44025665027406
3.29508200108301	-1.72079364104642	3.29508200108301	-1.43985888823087	3.29508200108301	-0.721118728567535	3.29508200108301	-1.52091939915262
3.35165106948878	-1.75025601164333	3.35165106948878	-1.47999141689869	3.35165106948878	-0.759515785943089	3.35165106948878	-1.55042713788526
3.40822013789455	-1.77819929344334	3.40822013789455	-1.51887132703118	3.40822013789455	-0.797372596887586	3.40822013789455	-1.57835924186431
3.50250191857083	-1.82139567689467	3.50250191857083	-1.58088758050683	3.50250191857083	-0.85926673417052	3.50250191857083	-1.62141133793252
3.54964280890897	-1.84141148445689	3.54964280890897	-1.61059089627036	3.54964280890897	-0.889651046112974	3.54964280890897	-1.64129609976497
3.64449191790424	-1.87570278176918	3.64449191790424	-1.66408436520065	3.64449191790424	-0.946282489500211	3.64449191790424	-1.6745851981087
3.68243156150235	-1.88791021195227	3.68243156150235	-1.68404713065331	3.68243156150235	-0.968068072136782	3.68243156150235	-1.68628313024554
3.70456302026791	-1.89463298114109	3.70456302026791	-1.69531349633029	3.70456302026791	-0.980547538401892	3.70456302026791	-1.69268002903629
3.78866256357705	-1.91750338668978	3.78866256357705	-1.73558162267761	3.78866256357705	-1.02643203957547	3.78866256357705	-1.71411951033867
3.85948323162685	-1.93347621564625	3.85948323162685	-1.76636733564094	3.85948323162685	-1.06318349768011	3.85948323162685	-1.72865080359023
3.8781202495347	-1.93718018503454	3.8781202495347	-1.77399407583201	3.8781202495347	-1.07256801721175	3.8781202495347	-1.73193947608883
3.910069423091	-1.94304572814893	3.910069423091	-1.78660825793578	3.910069423091	-1.08837763133632	3.910069423091	-1.73705823665864
4.15671606937159	-1.96361499426901	4.15671606937159	-1.86021037667127	4.15671606937159	-1.1956586691734	4.15671606937159	-1.74920478926468
4.16937487039171	-1.96367985585044	4.16937487039171	-1.86295002595254	4.16937487039171	-1.20040643341005	4.16937487039171	-1.74878429692054
4.201021872942	-1.96342037953871	4.201021872942	-1.86935305377633	4.201021872942	-1.2119471233903	4.201021872942	-1.74728988301515
4.3909038882437	-1.94921461370846	4.3909038882437	-1.89438835933732	4.3909038882437	-1.27132964493102	4.3909038882437	-1.72502790823171
4.46685669436439	-1.93746083155564	4.46685669436439	-1.8979787080985	4.46685669436439	-1.29034907674372	4.46685669436439	-1.70974128246981
4.6124329060957	-1.90523525299354	4.6124329060957	-1.8946000161648	4.6124329060957	-1.31924241365676	4.6124329060957	-1.67024870639032
4.77699731935718	-1.85345899643932	4.77699731935718	-1.87454275347344	4.77699731935718	-1.33993901643538	4.77699731935718	-1.60947306189591
4.83396192394769	-1.83174177370568	4.83396192394769	-1.863584996435	4.83396192394769	-1.34414473958726	4.83396192394769	-1.58444669139636
4.97637343542397	-1.7689107039987	4.97637343542397	-1.82715717240625	4.97637343542397	-1.34800245508694	4.97637343542397	-1.51290630848549
5.05549094179969	-1.72873417584489	5.05549094179969	-1.80134330014791	5.05549094179969	-1.34603662272253	5.05549094179969	-1.46762186324983
5.08713794434997	-1.71160948892005	5.08713794434997	-1.7899025127961	5.08713794434997	-1.34442848824836	5.08713794434997	-1.44840012754297
5.21793540828665	-1.63409733614692	5.21793540828665	-1.7354337569022	5.21793540828665	-1.33263612134326	5.21793540828665	-1.36178954113844
5.30945356176728	-1.57445557133921	5.30945356176728	-1.69091468269897	5.30945356176728	-1.31912991100149	5.30945356176728	-1.29578120446505
5.47395964145183	-1.45406282729351	5.47395964145183	-1.59633723363487	5.47395964145183	-1.28262447446558	5.47395964145183	-1.16346684206763
5.48005245921793	-1.44941755329044	5.48005245921793	-1.59260075973951	5.48005245921793	-1.28106158461866	5.48005245921793	-1.15840377155413
5.49223809475012	-1.44008708739511	5.49223809475012	-1.58507775364632	5.49223809475012	-1.27789062564444	5.49223809475012	-1.14824280083296
5.72293057407221	-1.25299568905411	5.72293057407221	-1.42950511684565	5.72293057407221	-1.20638011542753	5.72293057407221	-0.946669680315101
5.83827681373325	-1.15257160649722	5.83827681373325	-1.34304287388371	5.83827681373325	-1.16260317153117	5.83827681373325	-0.839987295944389
5.97136862872676	-1.03099959600795	5.97136862872676	-1.2360915909476	5.97136862872676	-1.10544612721108	5.97136862872676	-0.712008122406299
6.23689734458235	-0.772091368921708	6.23689734458235	-1.00152235292715	6.23689734458235	-0.9709689572932	6.23689734458235	-0.443359253983843
6.26103631875104	-0.747677650196343	6.26103631875104	-0.978993868862376	6.26103631875104	-0.957545578516909	6.26103631875104	-0.418307918786197
6.28115213055828	-0.727221279512097	6.28115213055828	-0.960066844101312	6.28115213055828	-0.946206883279476	6.28115213055828	-0.397351761922979
6.50242606043793	-0.495504897198747	6.50242606043793	-0.742672289304531	6.50242606043793	-0.812328460236238	6.50242606043793	-0.162031384516715
6.59093563238981	-0.399380907816252	6.59093563238981	-0.650993195740937	6.59093563238981	-0.754078666297445	6.59093563238981	-0.065437872239953
6.5989819571127	-0.390544962530039	6.5989819571127	-0.642524954036247	6.5989819571127	-0.748650099205825	6.5989819571127	-0.0565867870960899
6.60863754678018	-0.379920400011261	6.60863754678018	-0.632333632686854	6.60863754678018	-0.742106529814498	6.60863754678018	-0.0459501164373358
6.8101252536669	-0.15066866552922	6.8101252536669	-0.410207976239445	6.8101252536669	-0.596672810810951	6.8101252536669	0.182461217893945
6.89873125048516	-0.0512902145537775	6.89873125048516	-0.312686880558301	6.89873125048516	-0.53144960552715	6.89873125048516	0.279709749665345
6.98391988013278	0.0439584246296797	6.98391988013278	-0.218513738511449	6.98391988013278	-0.467414865097857	6.98391988013278	0.371795865183118
7.13282874051728	0.208714186926931	7.13282874051728	-0.0542009760667291	7.13282874051728	-0.354130878537937	7.13282874051728	0.528887317371987
7.14731970073978	0.224629230329533	7.14731970073978	-0.0382314370894654	7.14731970073978	-0.343014898804616	7.14731970073978	0.543911408430643
7.16762092305477	0.246890319415608	7.16762092305477	-0.0158648860756607	7.16762092305477	-0.327414488728777	7.16762092305477	0.564881025831464
7.19056154809784	0.271996161886281	7.19056154809784	0.00940102144990405	7.19056154809784	-0.309747366401839	7.19056154809784	0.588466698066492
7.21456025792791	0.298203794494879	7.21456025792791	0.0358225374198376	7.21456025792791	-0.291221700444135	7.21456025792791	0.613015012521998
7.3762359377205	0.473264064727409	7.3762359377205	0.213561145804233	7.3762359377205	-0.165252890926079	7.3762359377205	0.775057072298777
7.43042174850746	0.531530965535133	7.43042174850746	0.273200029014616	7.43042174850746	-0.122412651156464	7.43042174850746	0.828290555520237
7.43931639319728	0.541070047227322	7.43931639319728	0.282986672890144	7.43931639319728	-0.115354434755731	7.43931639319728	0.83696958182856
7.57841601540416	0.689312990921044	7.57841601540416	0.435921164738164	7.57841601540416	-0.00402160651415722	7.57841601540416	0.970521778294266
7.5862942748203	0.697510091290208	7.5862942748203	0.444410103985548	7.5862942748203	0.00218697360148587	7.5862942748203	0.977848414281754
7.67291815486447	0.786664892338231	7.67291815486447	0.53702742883664	7.67291815486447	0.0703768782923834	7.67291815486447	1.05689728441118
7.67532615681654	0.78911771959634	7.67532615681654	0.539583151901135	7.67532615681654	0.0722704728563548	7.67532615681654	1.05905517450741
7.68017647341541	0.794079867717876	7.68017647341541	0.544771788809067	7.68017647341541	0.0761145928874371	7.68017647341541	1.06338175787271
7.80066576752065	0.914730957009039	7.80066576752065	0.671366500559513	7.80066576752065	0.170372816072237	7.80066576752065	1.1676404793709
7.81281942819511	0.926621659503822	7.81281942819511	0.683890601691253	7.81281942819511	0.179748672212606	7.81281942819511	1.17781322522388
7.83835176475531	0.951434882439313	7.83835176475531	0.710054680660827	7.83835176475531	0.199366688614979	7.83835176475531	1.19897889430409
7.96402656006367	1.07027802003368	7.96402656006367	0.835946227500043	7.96402656006367	0.294375364304167	7.96402656006367	1.29910814062277
7.97572981133676	1.08106655620483	7.97572981133676	0.847424913950974	7.97572981133676	0.30309134252606	7.97572981133676	1.3080896792654
7.97573788172262	1.08107397944324	7.97573788172262	0.847432815092385	7.97573788172262	0.303097345200475	7.97573788172262	1.30809585264568
7.99316803748272	1.09705379110924	7.99316803748272	0.864451172033001	7.99316803748272	0.316036856978314	7.99316803748272	1.32136410583894
8.00146818040591	1.10464036861845	8.00146818040591	0.872540861697469	8.00146818040591	0.32220506963987	8.00146818040591	1.32763702331207
8.00412305717623	1.10706227151167	8.00412305717623	0.875124410101761	8.00412305717623	0.324176072837438	8.00412305717623	1.32963730320986
8.06357612074066	1.16069718634082	8.06357612074066	0.932470670725198	8.06357612074066	0.368066185022205	8.06357612074066	1.37364801761731
8.06697443162663	1.16372817300756	8.06697443162663	0.935719087321272	8.06697443162663	0.37056055896486	8.06697443162663	1.37611833770673
8.171916434971	1.25524847584094	8.171916434971	1.03432016634463	8.171916434971	0.446455924694086	8.171916434971	1.44963011274915
8.28093524596506	1.34483884009326	8.28093524596506	1.13124610054966	8.28093524596506	0.521721149417217	8.28093524596506	1.52058627600529
8.29346648622847	1.35479744497962	8.29346648622847	1.14208373629657	8.29346648622847	0.530170305577563	8.29346648622847	1.52831604547946
8.29634818322439	1.35707762357974	8.29634818322439	1.14456671212948	8.29634818322439	0.532107140069769	8.29634818322439	1.53008222472524
8.34088488833637	1.39183942589236	8.34088488833637	1.18249292012368	8.34088488833637	0.561787271416627	8.34088488833637	1.5567985141906
8.49438275385661	1.50406411764476	8.49438275385661	1.30570037315161	8.49438275385661	0.659002413721151	8.49438275385661	1.64099051934674
8.49965842952328	1.50771227713893	8.49965842952328	1.30972811452347	8.49965842952328	0.662203717668982	8.49965842952328	1.64366684212716
8.51005896559901	1.51486363189325	8.51005896559901	1.31762819220414	8.51005896559901	0.668487569510303	8.51005896559901	1.64890067771359
8.51460734688937	1.51797411268007	8.51460734688937	1.32106627694313	8.51460734688937	0.671224274747162	8.51460734688937	1.65117190680187
8.551871263988	1.54306891356875	8.551871263988	1.34884898754985	8.551871263988	0.693385193047698	8.551871263988	1.66937534411017
8.67923304286164	1.62360796247984	8.67923304286164	1.43862761535215	8.67923304286164	0.76562432959978	8.67923304286164	1.72615157339082
8.70490750367529	1.63870111085192	8.70490750367529	1.45552224664056	8.70490750367529	0.779258987093596	8.70490750367529	1.7366233820844
8.70521695321198	1.63888070195797	8.70521695321198	1.45572344498849	8.70521695321198	0.779421527361185	8.70521695321198	1.7367475095179
8.70848207168551	1.64078071852238	8.70848207168551	1.4578582031538	8.70848207168551	0.781149675872081	8.70848207168551	1.73804276652014
8.75229332872701	1.6656328674617	8.75229332872701	1.48579982075657	8.75229332872701	0.803795358365981	8.75229332872701	1.75493426190605
8.76163560232877	1.670777694177	8.76163560232877	1.49158892800135	8.76163560232877	0.808493673399075	8.76163560232877	1.75841864184112
8.84930883942537	1.71641119580846	8.84930883942537	1.5430201034354	8.84930883942537	0.85034782672047	8.84930883942537	1.78910462258562
8.9308632183495	1.75456242627221	8.9308632183495	1.58616096389169	8.9308632183495	0.885650318132249	8.9308632183495	1.81438199137401
8.94244496984296	1.75964450342042	8.94244496984296	1.59192010137607	8.94244496984296	0.89037995749091	8.94244496984296	1.81771635541428
8.96223972481062	1.768137054644	8.96223972481062	1.60155168418723	8.96223972481062	0.898300155161935	8.96223972481062	1.82326820495516
8.99340072563876	1.78101165134313	8.99340072563876	1.61617293721703	8.99340072563876	0.910350470205187	8.99340072563876	1.83163208740439
9.03225903274575	1.79621928346055	9.03225903274575	1.63347914927965	9.03225903274575	0.924661672691992	9.03225903274575	1.8414179271473
9.03718440120048	1.79807798310397	9.03718440120048	1.63559807195637	9.03718440120048	0.926415801789458	9.03718440120048	1.84260420343054
9.05224956358617	1.80366856942798	9.05224956358617	1.6419753345276	9.05224956358617	0.931699832742789	9.05224956358617	1.84616225402575
9.1081716800473	1.82324557473833	9.1081716800473	1.66444621887343	9.1081716800473	0.950377469946731	9.1081716800473	1.85824251169149
9.11161470168666	1.82437579135415	9.11161470168666	1.66574044952282	9.11161470168666	0.951456339783993	9.11161470168666	1.85894783500532
9.11591245915089	1.82577563593523	9.11591245915089	1.66734378138158	9.11591245915089	0.952793249362344	9.11591245915089	1.85982057518608
9.12228667831388	1.82781936547511	9.12228667831388	1.66967272554364	9.12228667831388	0.954736467296575	9.12228667831388	1.86112987707329
9.12596973968164	1.82898780868081	9.12596973968164	1.67100446880103	9.12596973968164	0.955847529602041	9.12596973968164	1.86187818515095
9.15067785593552	1.83659169208664	9.15067785593552	1.67968037431303	9.15067785593552	0.963080927704319	9.15067785593552	1.86673043005988
9.18088239185867	1.84538530810295	9.18088239185867	1.68979535052862	9.18088239185867	0.971560663056516	9.18088239185867	1.87208938490659
9.18590335027972	1.84678560917258	9.18590335027972	1.69140572858455	9.18590335027972	0.972912725849708	9.18590335027972	1.87294428518488
9.20483935472099	1.85190666539214	9.20483935472099	1.69729288760132	9.20483935472099	0.977858820205313	9.20483935472099	1.87607951544511
9.21912409825817	1.85560508089369	9.21912409825817	1.70154367522355	9.21912409825817	0.981435673608167	9.21912409825817	1.87834829348673
9.24825488340828	1.86270815071928	9.24825488340828	1.70970509384428	9.24825488340828	0.988318623194632	9.24825488340828	1.88271823053143
9.25497470341623	1.86426303156962	9.25497470341623	1.71149114013934	9.25497470341623	0.989828018966022	9.25497470341623	1.88367736729627
9.26095019663199	1.86561934753792	9.26095019663199	1.7130489315376	9.26095019663199	0.991145554379973	9.26095019663199	1.88451486304916
9.29994466624364	1.8738634043889	9.29994466624364	1.72251467094052	9.29994466624364	0.999171490999309	9.29994466624364	1.88962397394204
9.3290651972713	1.8793364868977	9.3290651972713	1.72879933133253	9.3290651972713	1.00453795802626	9.3290651972713	1.89301819390856
9.36502930446417	1.88528925803923	9.36502930446417	1.7356355075116	9.36502930446417	1.01042546471118	9.36502930446417	1.89671304946184
9.37271821195352	1.88644627229706	9.37271821195352	1.73696433875113	9.37271821195352	1.01157804813322	9.37271821195352	1.89743171520346
9.39091947774935	1.88902279717139	9.39091947774935	1.73992365347979	9.39091947774935	1.01415745331503	9.39091947774935	1.89903288500346
9.40782404109067	1.89119829914399	9.40782404109067	1.74241606020492	9.40782404109067	1.01633938648716	9.40782404109067	1.9004077898132
9.4216386465893	1.89282307658788	9.4216386465893	1.74427164915017	9.4216386465893	1.01797218466096	9.4216386465893	1.90145677600083
9.4607108095814	1.89667313740166	9.4607108095814	1.74863736706048	9.4607108095814	1.0218583946867	9.4607108095814	1.90406038801667
9.46274467877408	1.89684339373641	9.46274467877408	1.74882891646736	9.46274467877408	1.02203107747746	9.46274467877408	1.90418121981132
9.46919132838705	1.89736332703308	9.46919132838705	1.74941271265878	9.46919132838705	1.02255905800397	9.46919132838705	1.90455460329192
9.50056110655128	1.89946546676932	9.50056110655128	1.75174687569579	9.50056110655128	1.02470808553881	9.50056110655128	1.90616296695753
9.51051652699251	1.8999842034329	9.51051652699251	1.75231194026697	9.51051652699251	1.02524438298926	9.51051652699251	1.90660106941594
9.5158714252927	1.90023365409975	9.5158714252927	1.75258086857691	9.5158714252927	1.02550381357667	9.5158714252927	1.90682230688995
9.53050214141345	1.90080973840392	9.53050214141345	1.75319076232935	9.53050214141345	1.02610907034642	9.53050214141345	1.90737537186249
9.55719326871137	1.90146288443993	9.55719326871137	1.75383238358234	9.55719326871137	1.0268226226473	9.55719326871137	1.90819045290881
9.57748000807111	1.90161545386051	9.57748000807111	1.75390771984577	9.57748000807111	1.027026846653	9.57748000807111	1.90865448153358
9.58736508853918	1.90158216950657	9.58736508853918	1.75381643599717	9.58736508853918	1.02702127709121	9.58736508853918	1.90882880227773
9.59999999999999	1.90144075034285	9.59999999999999	1.75356628528815	9.59999999999999	1.02692151571974	9.59999999999999	1.90903409728282
9.60468886765956	1.73200357139735	9.60468886765956	1.4936384303033	9.60468886765956	0.885825678558822	9.60468886765956	2.0424648098925
9.61029096612495	1.52931056522742	9.61029096612495	1.18754596871015	9.61029096612495	0.720187168613163	9.61029096612495	2.18687501567038
9.61149405455316	1.48576208102864	9.61149405455316	1.12178431674997	9.61149405455316	0.684577171490188	9.61149405455316	2.2179077621973
9.62666666666666	0.933860328873813	9.62666666666666	0.29580429306791	9.62666666666666	0.236396617185184	9.62666666666666	2.5888812091098
9.62801247870343	0.884845893442045	9.62801247870343	0.222321356232445	9.62801247870343	0.196401735912491	9.62801247870343	2.62229364397253
9.63269779096955	0.714129798294438	9.63269779096955	-0.0337799186225526	9.63269779096955	0.0568568638137065	9.63269779096955	2.73926027694031
9.64803591685634	0.151370897090773	9.64803591685634	-0.882801852967324	9.64803591685634	-0.413117576140097	9.64803591685634	3.14411629964405
9.65256094750434	-0.0141765722655242	9.65256094750434	-1.13250913680094	9.65256094750434	-0.550773925144128	9.65256094750434	3.26271660306113
9.65275562983733	-0.021294117646352	9.65275562983733	-1.1432445299212	9.65275562983733	-0.556686203569293	9.65275562983733	3.26781061054454
9.65333333333333	-0.0424124695634709	9.65333333333333	-1.17509708665834	9.65333333333333	-0.574225455353871	9.65333333333333	3.28292248187361
9.65413147959623	-0.0715834342684584	9.65413147959623	-1.21909468299819	9.65413147959623	-0.59844526182181	9.65413147959623	3.30379055167824
9.66156786101461	-0.343046394210057	9.66156786101461	-1.62849868252026	9.66156786101461	-0.823425053922552	9.66156786101461	3.49764765373416
9.66497387217806	-0.467185944878442	9.66497387217806	-1.81569756993523	9.66497387217806	-0.926061560884493	9.66497387217806	3.58609306912345
9.67999999999999	-1.01337689048714	9.67999999999999	-2.63918113277356	9.67999999999999	-1.37579246185921	9.67999999999999	3.97369574982658
9.68903043784999	-1.01632363382632	9.68903043784999	-2.64371863217208	9.68903043784999	-1.37882165723939	9.68903043784999	3.97606119204385
9.70065610993058	-1.01935607060222	9.70065610993058	-2.64834580733002	9.70065610993058	-1.38192001889551	9.70065610993058	3.97836477312654
9.72600893565932	-1.02299751688184	9.72600893565932	-2.65369578344158	9.72600893565932	-1.38554820197298	9.72600893565932	3.98049290219846
9.72940749635866	-1.02317593772285	9.72940749635866	-2.6539188345471	9.72940749635866	-1.38570847821837	9.72940749635866	3.98047639820022
9.73	-1.02319954820094	9.73	-2.6539457632792	9.73	-1.3857285292926	9.73	3.98046621762445
9.73977034062003	-1.02326796080727	9.73977034062003	-2.65387782310916	9.73977034062003	-1.3857212888084	9.73977034062003	3.97998564160353
9.74021411371896	-1.02319209319152	9.74021411371896	-2.65375453284951	9.74021411371896	-1.38563961534165	9.74021411371896	3.9799048764182
9.74189347964998	-1.02270742366823	9.74189347964998	-2.65298898393856	9.74189347964998	-1.38512654302178	9.74189347964998	3.97945622704709
9.77999999999999	-1.01829014029698	9.77999999999999	-2.64551196928631	9.77999999999999	-1.380269101862	9.77999999999999	3.9738331017499
9.78793669259025	-1.01895620936487	9.78793669259025	-2.64633948175374	9.78793669259025	-1.38089274684997	9.78793669259025	3.97376036976604
9.80007137123965	-1.02103171084427	9.80007137123965	-2.64919416206933	9.80007137123965	-1.38293621013301	9.80007137123965	3.97438127284903
9.82008789712739	-1.02724854848402	9.82008789712739	-2.65810288303259	9.82008789712739	-1.3891869340879	9.82008789712739	3.97733990723702
9.82999999999999	-1.0316146807467	9.82999999999999	-2.66445041828828	9.82999999999999	-1.39360982807844	9.82999999999999	3.97969671554378
9.8724863255181	-1.05308578231783	9.8724863255181	-2.69336875668076	9.8724863255181	-1.41475544583762	9.8724863255181	3.98426496301295
9.88770660998511	-1.05802206685013	9.88770660998511	-2.6993332919505	9.88770660998511	-1.41936722694739	9.88770660998511	3.98318837195214
9.90038023851669	-1.06215066829027	9.90038023851669	-2.70429053134068	9.90038023851669	-1.42322431636729	9.90038023851669	3.98219464930632
9.90054600988439	-1.06220478040624	9.90054600988439	-2.70435531609559	9.90054600988439	-1.42327486924574	9.90054600988439	3.98218106578099
9.91772759063149	-1.06782868968965	9.91772759063149	-2.71106216312058	9.91772759063149	-1.42852877709016	9.91772759063149	3.98069117750524
9.99424860125426	-1.09324596435268	9.99424860125426	-2.74074337188871	9.99424860125426	-1.45227173130499	9.99424860125426	3.97208290098461
10.0094688857212	-1.09837365053538	10.0094688857212	-2.74661028802987	10.0094688857212	-1.45706123715452	10.0094688857212	3.9699865003404
10.019794318542	-1.10001054227197	10.019794318542	-2.74773172464135	10.019794318542	-1.45833932585167	10.019794318542	3.96698848573723
10.0208751639204	-1.1001511975566	10.0208751639204	-2.74780005848124	10.0208751639204	-1.45844031485515	10.0208751639204	3.96664422523171
10.0225913596381	-1.10057992773651	10.0225913596381	-2.74822128010171	10.0225913596381	-1.45882445480254	10.0225913596381	3.96625583938225
10.0383100631339	-1.10443983470938	10.0383100631339	-2.75192619748802	10.0383100631339	-1.46225114317112	10.0383100631339	3.96248903287652
10.0768941781606	-1.11341734091737	10.0768941781606	-2.75987275346493	10.0768941781606	-1.46998523896216	10.0768941781606	3.95166186727694
10.0844312313835	-1.11509529092575	10.0844312313835	-2.7612447067256	10.0844312313835	-1.47138917117987	10.0844312313835	3.94928789376033
10.1073669704211	-1.12004915215741	10.1073669704211	-2.76505707235889	10.1073669704211	-1.47544659108127	10.1073669704211	3.94154302516835
10.12903129146	-1.12451792203299	10.12903129146	-2.7681568525159	10.12903129146	-1.47898208755161	10.12903129146	3.9335076137323
10.1371906039441	-1.12614796170957	10.1371906039441	-2.76919806778238	10.1371906039441	-1.48023884268125	10.1371906039441	3.9302999854143
10.1456286653841	-1.12780531753358	10.1456286653841	-2.77020913563678	10.1456286653841	-1.48150707136467	10.1456286653841	3.9268939552307
10.148028369769	-1.12827511878273	10.148028369769	-2.77049027345705	10.148028369769	-1.48186597161775	10.148028369769	3.92591163817932
10.1706868145011	-1.13267755681747	10.1706868145011	-2.77300510125626	10.1706868145011	-1.48521608957258	10.1706868145011	3.91633788918784
10.174006988298	-1.13331756151394	10.174006988298	-2.77335237609151	10.174006988298	-1.48570111051679	10.174006988298	3.91488968294151
10.223892730543	-1.14277700355884	10.223892730543	-2.77791700907312	10.223892730543	-1.49280773441983	10.223892730543	3.89173476366827
10.2347304963679	-1.14479324213601	10.2347304963679	-2.77874672786023	10.2347304963679	-1.49430682342679	10.2347304963679	3.88635828961439
10.2556536622284	-1.1484027060246	10.2556536622284	-2.77979215102753	10.2556536622284	-1.4968111284265	10.2556536622284	3.87535852983045
10.2719862528058	-1.1509046032349	10.2719862528058	-2.7799753175697	10.2719862528058	-1.49833136587146	10.2719862528058	3.8660873224622
10.2733678333357	-1.15111250237912	10.2733678333357	-2.77998122911006	10.2733678333357	-1.49845502930038	10.2733678333357	3.86528807931002
10.3092662958216	-1.15631010284617	10.3092662958216	-2.77961082394198	10.3092662958216	-1.50139844069488	10.3092662958216	3.84370125957951
10.3467184918339	-1.16131314509503	10.3467184918339	-2.77814874629644	10.3467184918339	-1.50391539910716	10.3467184918339	3.81949774725547
10.3481000723638	-1.16148950996856	10.3481000723638	-2.77807380408541	10.3481000723638	-1.50399743091715	10.3481000723638	3.81857204253348
10.3651993559869	-1.1636240513129	10.3651993559869	-2.77702254037537	10.3651993559869	-1.50494899640169	10.3651993559869	3.80692142772865
10.3816238857425	-1.16559027733322	10.3816238857425	-2.77579716867326	10.3816238857425	-1.50575200391107	10.3816238857425	3.79539335471902
10.3973670310867	-1.16739759727903	10.3973670310867	-2.77442434413879	10.3973670310867	-1.50641959931146	10.3973670310867	3.78403339439048
10.4144663147098	-1.16927484308059	10.4144663147098	-2.7727133756253	10.4144663147098	-1.50703148261039	10.4144663147098	3.77135094984861
10.415081202194	-1.16934068518165	10.415081202194	-2.77264758463591	10.415081202194	-1.50705128986934	10.415081202194	3.77088822064819
10.4545169980557	-1.17295912908785	10.4545169980557	-2.76716584765988	10.4545169980557	-1.50749373941842	10.4545169980557	3.73972845566181
10.4984642329246	-1.17669916776534	10.4984642329246	-2.76010814669525	10.4984642329246	-1.50750604444438	10.4984642329246	3.70308335726666
10.4989099884388	-1.17673147107329	10.4989099884388	-2.7600243457656	10.4989099884388	-1.50749867377716	10.4989099884388	3.70269652134822
10.5186394955094	-1.17804426022872	10.5186394955094	-2.75606329558804	10.5186394955094	-1.50701580622909	10.5186394955094	3.68526569753119
10.5195120363439	-1.17809703556804	10.5195120363439	-2.75587673914126	10.5195120363439	-1.50698737754873	10.5195120363439	3.68448085507482
10.5279682340734	-1.17858532222072	10.5279682340734	-2.75401880199117	10.5279682340734	-1.50668081975898	10.5279682340734	3.67681331589672
10.5690666171006	-1.18035993003348	10.5690666171006	-2.74369983813987	10.5690666171006	-1.50438947618454	10.5690666171006	3.63796618157763
10.5888940814319	-1.18086105071992	10.5888940814319	-2.73795693797488	10.5888940814319	-1.5028086809232	10.5888940814319	3.61828660209022
10.5932694040214	-1.18094051154609	10.5932694040214	-2.73662262514184	10.5932694040214	-1.50241817644239	10.5932694040214	3.61386166914164
10.5979482818048	-1.18101756964647	10.5979482818048	-2.73517748632522	10.5979482818048	-1.50199333917204	10.5979482818048	3.60910706749324
10.6044311797982	-1.18112168031097	10.6044311797982	-2.73316190016116	10.6044311797982	-1.50139524402208	10.6044311797982	3.60248229370363
10.6148726780537	-1.18128287080132	10.6148726780537	-2.72988319482842	10.6148726780537	-1.50040884892643	10.6148726780537	3.59172203648937
10.6201417372836	-1.18136117055234	10.6201417372836	-2.72821351490521	10.6201417372836	-1.49990027149424	10.6201417372836	3.58624984645377
10.6825636102355	-1.18213353933486	10.6825636102355	-2.70765933205468	10.6825636102355	-1.4933231256337	10.6825636102355	3.51926355686635
10.6848073522865	-1.18215597135471	10.6848073522865	-2.7068939484818	10.6848073522865	-1.49306775343243	10.6848073522865	3.51678164730632
10.6937253860123	-1.18224147314825	10.6937253860123	-2.70383360900496	10.6937253860123	-1.49203973851449	10.6937253860123	3.50686615035088
10.7119053968583	-1.18224770445986	10.7119053968583	-2.697213900831	10.7119053968583	-1.48968931535766	10.7119053968583	3.48615664378336
10.7213940858781	-1.18216844285123	10.7213940858781	-2.69358636835619	10.7213940858781	-1.48835610642045	10.7213940858781	3.4751482413788
10.7353745442619	-1.18192547772455	10.7353745442619	-2.68798814481524	10.7353745442619	-1.48623497019715	10.7353745442619	3.45866040255892
10.7458578329472	-1.18164466140231	10.7458578329472	-2.68359216874636	10.7458578329472	-1.48452186156032	10.7458578329472	3.44608726449603
10.7507660415057	-1.181484132439	10.7507660415057	-2.68147563807585	10.7507660415057	-1.48368369057159	10.7507660415057	3.44013883637759
10.7529729548917	-1.18140591387197	10.7529729548917	-2.68051183594793	10.7529729548917	-1.48329931311629	10.7529729548917	3.4374513631713
10.7679035484112	-1.1807783337412	10.7679035484112	-2.67379367693303	10.7679035484112	-1.48057656848111	10.7679035484112	3.41906040054575
10.7878149090166	-1.17967459732091	10.7878149090166	-2.66429841098511	10.7878149090166	-1.47661397150144	10.7878149090166	3.39396709803426
10.7973035980363	-1.17904133163517	10.7973035980363	-2.65955795563962	10.7973035980363	-1.47459228474751	10.7973035980363	3.38178088805468
10.8035459042776	-1.17866031055547	10.8035459042776	-2.6564677782246	10.8035459042776	-1.47327426896107	10.8035459042776	3.37369963590324
10.8147247545472	-1.17771061956964	10.8147247545472	-2.65055001994327	10.8147247545472	-1.47070226598841	10.8147247545472	3.35915317390188
10.8396156730715	-1.175702959106	10.8396156730715	-2.63748962303424	10.8396156730715	-1.46491428321507	10.8396156730715	3.32652785772362
10.8484721546021	-1.17502420690901	10.8484721546021	-2.63288124073896	10.8484721546021	-1.46283449716568	10.8484721546021	3.31484080617531
10.8929767064339	-1.1718962608579	10.8929767064339	-2.61003092004375	10.8929767064339	-1.45222167773037	10.8929767064339	3.2554880371716
10.8990161388956	-1.17150814311822	10.8990161388956	-2.60696953188314	10.8990161388956	-1.45076069108004	10.8990161388956	3.24735339054439
10.9041555567035	-1.17118470649747	10.9041555567035	-2.60437179263943	10.9041555567035	-1.44951351262926	10.9041555567035	3.24041588867856
10.9517427826923	-1.16657034391421	10.9517427826923	-2.57787365895999	10.9517427826923	-1.43585289492307	10.9517427826923	3.17478138312763
10.9550593856705	-1.1661470323062	10.9550593856705	-2.57588404181891	10.9550593856705	-1.4347996265544	10.9550593856705	3.17017056134748
10.9563582995467	-1.1659776347516	10.9563582995467	-2.57509975673867	10.9563582995467	-1.43438353144387	10.9563582995467	3.16836348690499
10.9594512698372	-1.16540483449027	10.9594512698372	-2.57297805321	10.9594512698372	-1.43319293750471	10.9594512698372	3.16391618670535
10.9628343763057	-1.16476357775427	10.9628343763057	-2.57063777871493	10.9628343763057	-1.43187655235051	10.9628343763057	3.15904980892396
10.9936306589737	-1.15821880582012	10.9936306589737	-2.5483953669672	10.9936306589737	-1.41921577629138	10.9936306589737	3.11466015899842
10.9962618864967	-1.15760050829211	10.9962618864967	-2.54641651827976	10.9962618864967	-1.41807740736843	10.9962618864967	3.11085989585083
11.0180250173538	-1.1521297017568	11.0180250173538	-2.52957567867443	11.0180250173538	-1.40832000230582	11.0180250173538	3.07938155873134
11.0230465772326	-1.15352043311022	11.0230465772326	-2.52965082250008	11.0230465772326	-1.40863827914241	11.0230465772326	3.07383709326573
11.0342560353727	-1.15629678360548	11.0342560353727	-2.52952587805539	11.0342560353727	-1.4091032841973	11.0342560353727	3.06184076104164
11.03817222371	-1.15715991168127	11.03817222371	-2.52938693667314	11.03817222371	-1.40918582118995	11.03817222371	3.05777351119589
11.0734779111789	-1.16244386846786	11.0734779111789	-2.52590670194196	11.0734779111789	-1.4080616152907	11.0734779111789	3.02400111324426
11.1127222423534	-1.16304083123472	11.1127222423534	-2.51733174621184	11.1127222423534	-1.40286470499196	11.1127222423534	2.99257791615907
11.1169040887028	-1.15569091118841	11.1169040887028	-2.50505198022386	11.1169040887028	-1.39411236064299	11.1169040887028	2.98272369685712
11.128903309333	-1.13278986611829	11.128903309333	-2.46713004625463	11.128903309333	-1.3668424468815	11.128903309333	2.95296992284054
11.1315405509259	-1.12739644303478	11.1315405509259	-2.45826123498134	11.1315405509259	-1.36042026502693	11.1315405509259	2.94613657981479
11.1467537618312	-1.07766000041737	11.1467537618312	-2.37799190354593	11.1467537618312	-1.30155250680777	11.1467537618312	2.88781079284552
11.1999999999999	-0.905524415451482	11.1999999999999	-2.10108791908928	11.1999999999999	-1.09075063680313	11.1999999999999	2.68225618220229
11.2116793647674	-0.624199900581464	11.2116793647674	-1.66304959074486	11.2116793647674	-0.77700371136418	11.2116793647674	2.41463964339403
11.2150163261295	-0.543664965372789	11.2150163261295	-1.53762244243147	11.2150163261295	-0.686960619188937	11.2150163261295	2.33774986877045
11.2266666666666	-0.28802665361213	11.2266666666666	-1.13879185701925	11.2266666666666	-0.39760855289698	11.2266666666666	2.08858468647476
11.2299999999999	-0.214714148606298	11.2299999999999	-1.02438186248811	11.2299999999999	-0.314390061263311	11.2299999999999	2.0168322786229
11.2469425666574	0.497477891529481	11.2469425666574	0.0808542351002755	11.2469425666574	0.467743852750738	11.2469425666574	1.36081835638188
11.2533333333333	0.718286639617021	11.2533333333333	0.424104994709787	11.2533333333333	0.712989607127349	11.2533333333333	1.15332558953731
11.2640910279689	1.03080452198299	11.2640910279689	0.910795404911287	11.2640910279689	1.06423629529973	11.2640910279689	0.853480970726563
11.265698615053	1.07112975540917	11.265698615053	0.97370701210721	11.265698615053	1.11008970181367	11.265698615053	0.813999862701769
11.2674653192849	1.11353415143376	11.2674653192849	1.03990133732528	11.2674653192849	1.15849167903022	11.2674653192849	0.772208338830905
11.28	1.35689040415009	11.28	1.42101236994477	11.28	1.44206204736712	11.28	0.523733982188329
11.29600713207	1.36427492296472	11.29600713207	1.43391787002602	11.29600713207	1.45662556919576	11.29600713207	0.507013951317473
11.3038716160129	1.36759653617761	11.3038716160129	1.43972712584141	11.3038716160129	1.46317327923599	11.3038716160129	0.499485341650338
11.3106473881001	1.37029638190135	11.3106473881001	1.444451416608	11.3106473881001	1.46849355982742	11.3106473881001	0.493361492061141
11.3333333333333	1.37824461341307	11.3333333333333	1.45837709951906	11.3333333333333	1.48414357092531	11.3333333333333	0.475300940293591
11.3458353222328	1.38190662924129	11.3458353222328	1.46480627973597	11.3458353222328	1.4913445699409	11.3458353222328	0.466955738754606
11.3607328823776	1.38560397493902	11.3607328823776	1.47131208391134	11.3607328823776	1.49860451604425	11.3607328823776	0.45850327647232
11.3688662734516	1.38731675655556	11.3688662734516	1.4743337796525	11.3688662734516	1.50196195815332	11.3688662734516	0.454573217083218
11.3866666666666	1.39031165970944	11.3866666666666	1.47964036178449	11.3866666666666	1.50781609291006	11.3866666666666	0.447659190281234
11.4053654024734	1.39234354116779	11.4053654024734	1.48328308504658	11.4053654024734	1.51175717098069	11.4053654024734	0.442890529827813
11.4209847595965	1.39399379924072	11.4209847595965	1.48624286693477	11.4209847595965	1.51502958445555	11.4209847595965	0.438930584019306
11.4261011526501	1.39451692346777	11.4261011526501	1.48718452535837	11.4261011526501	1.51607313006166	11.4261011526501	0.437659936946515
11.44	1.39455879975459	11.44	1.48732933889866	11.44	1.51616711365699	11.44	0.437359844154092
11.4474093165223	1.48031618471405	11.4474093165223	1.70142344898624	11.4474093165223	1.7757533305873	11.4474093165223	-0.0458275615515389
11.4537505063266	1.55375050928648	11.4537505063266	1.8841395454706	11.4537505063266	1.99738376123587	11.4537505063266	-0.457044227995916
11.4594770680028	1.61993728537957	11.4594770680028	2.04894460742463	11.4594770680028	2.19735032095647	11.4594770680028	-0.828261913206417
11.4666666666666	1.70302012372786	11.4666666666666	2.25590452829755	11.4666666666666	2.44845084478561	11.4666666666666	-1.29458080037867
11.474957276595	1.79880755327512	11.474957276595	2.49462732369044	11.474957276595	2.73806831890001	11.474957276595	-1.83267296585485
11.4810649255697	1.86936085895105	11.4810649255697	2.67054053623515	11.4810649255697	2.95147154315191	11.4810649255697	-2.22933032103761
11.4821819931345	1.88226363694746	11.4821819931345	2.70271879350668	11.4821819931345	2.99050624033733	11.4821819931345	-2.30190028894928
11.4933333333333	2.01104817940951	11.4933333333333	3.02401809551519	11.4933333333333	3.38024530118512	11.4933333333333	-3.02672915295253
11.5014226506747	2.1044474056985	11.5014226506747	3.25717635711712	11.5014226506747	3.66304381126381	11.5014226506747	-3.55296714830612
11.5043388807996	2.13811351840944	11.5043388807996	3.34124810150023	11.5043388807996	3.765009658311	11.5043388807996	-3.74276836771224
11.5123364291341	2.23042767879381	11.5123364291341	3.5718557504076	11.5123364291341	4.04468677478528	11.5123364291341	-4.2635301864735
11.5199999999999	2.31886934204648	11.5199999999999	3.7928978894227	11.5199999999999	4.31274401149213	11.5199999999999	-4.76288302363376
11.5526318281001	2.31695158578791	11.5526318281001	3.79084480801058	11.5526318281001	4.31034345609561	11.5526318281001	-4.76398473958849
11.5558476816209	2.31699298451847	11.5558476816209	3.79091097913314	11.5558476816209	4.31042255793997	11.5558476816209	-4.76405651056729
11.5585694978678	2.31700865226734	11.5585694978678	3.79094381445621	11.5585694978678	4.31046222592247	11.5585694978678	-4.7641177540248
11.5666666666666	2.31695026020209	11.5666666666666	3.79091590091545	11.5666666666666	4.31043235188954	11.5666666666666	-4.76430264929277
11.6026986271225	2.31478455332878	11.6026986271225	3.788512034706	11.6026986271225	4.30761523561418	11.6026986271225	-4.76517445293423
11.60766059006	2.31424250348082	11.60766059006	3.78788937073243	11.60766059006	4.30688391345327	11.60766059006	-4.76530078124872
11.6097393905349	2.3139396666609	11.6097393905349	3.78754016542339	11.6097393905349	4.30647375359153	11.6097393905349	-4.76536595252634
11.6115724587373	2.31365960748519	11.6115724587373	3.78721680052309	11.6115724587373	4.30609391367729	11.6115724587373	-4.76542436592367
11.6133333333333	2.3133790871725	11.6133333333333	3.78689254569917	11.6133333333333	4.305713002396	11.6133333333333	-4.76548131359243
11.6291998338791	2.31034359666486	11.6291998338791	3.78336865557915	11.6291998338791	4.30157228771857	11.6291998338791	-4.76603133989968
11.6503641832508	2.30487147997261	11.6503641832508	3.7769807402662	11.6503641832508	4.29406366710087	11.6503641832508	-4.7668684076311
11.654826080742	2.30351022387158	11.654826080742	3.77538785141762	11.654826080742	4.2921910447051	11.654826080742	-4.76705996287483
11.6571356594975	2.30277720990555	11.6571356594975	3.77452966463109	11.6571356594975	4.29118211654898	11.6571356594975	-4.76716117925209
11.6575635237287	2.30263928766758	11.6575635237287	3.77436815831137	11.6575635237287	4.29099223919599	11.6575635237287	-4.7671800847399
11.6599999999999	2.30184121639372	11.6599999999999	3.77343343359716	11.6599999999999	4.28989330250665	11.6599999999999	-4.76728866281697
11.6604555072933	2.30066416197124	11.6604555072933	3.77203000460215	11.6604555072933	4.28823994676322	11.6604555072933	-4.76733288108154
11.6617568755382	2.29730105056215	11.6617568755382	3.76801919465944	11.6617568755382	4.28351476640267	11.6617568755382	-4.76745504198161
11.6630601310403	2.29393260389949	11.6630601310403	3.76400069321759	11.6630601310403	4.27878035595081	11.6630601310403	-4.76757119022488
11.6853463063498	2.23625991976405	11.6853463063498	3.6949923716996	11.6853463063498	4.1974518718459	11.6853463063498	-4.76859872893663
11.6866666666666	2.23283885474011	11.6866666666666	3.69088670798195	11.6866666666666	4.19261167627179	11.6866666666666	-4.76860276962643
11.6870873798613	2.23174868436751	11.6870873798613	3.6895780946475	11.6870873798613	4.19106890681977	11.6870873798613	-4.76860272143996
11.6884042200816	2.22833612183446	11.6884042200816	3.68548084642831	11.6884042200816	4.18623840675965	11.6884042200816	-4.76859839832616
11.689726797707	2.22491966514744	11.689726797707	3.68136953392455	11.689726797707	4.18139001986495	11.689726797707	-4.76854994402774
11.7133333333333	2.16347388022173	11.7133333333333	3.60715578543285	11.7133333333333	4.09383696644227	11.7133333333333	-4.76641336026089
11.7146350306749	2.16006000809967	11.7146350306749	3.60301772924434	11.7146350306749	4.08895326069573	11.7146350306749	-4.76622547989403
11.7150902088715	2.15886561051007	11.7150902088715	3.60156960183983	11.7150902088715	4.08724414501921	11.7150902088715	-4.76615805365512
11.7163934643737	2.15544402535655	11.7163934643737	3.5974201198842	11.7163934643737	4.08234669358918	11.7163934643737	-4.76596004808923
11.7202583378716	2.14493709094639	11.7202583378716	3.58480479380596	11.7202583378716	4.06747177657844	11.7202583378716	-4.76594374906119
11.7399999999999	2.09142047667237	11.7399999999999	3.52061794570702	11.7399999999999	3.99179445647301	11.7399999999999	-4.7661740532941
11.7426498783721	2.09039929411142	11.7426498783721	3.51936369117204	11.7426498783721	3.9903122558831	11.7426498783721	-4.76604099935253
11.7475781753963	2.08857727718106	11.7475781753963	3.51712507297632	11.7475781753963	3.98766682168035	11.7475781753963	-4.76580004959368
11.748995402773	2.08807190990919	11.748995402773	3.51650396628776	11.748995402773	3.98693285018898	11.748995402773	-4.76573232657615
11.7591379306551	2.08469754986278	11.7591379306551	3.51235426782639	11.7591379306551	3.98202917678454	11.7591379306551	-4.7652680864042
11.7700459707428	2.08154314381346	11.7700459707428	3.50846972884116	11.7700459707428	3.97743902992545	11.7700459707428	-4.76480881166432
11.7933333333333	2.07645489338151	11.7933333333333	3.50218244711913	11.7933333333333	3.97001044749898	11.7933333333333	-4.76396704895368
11.7983098154277	2.0756582792445	11.7983098154277	3.50119313808979	11.7983098154277	3.96884172948445	11.7983098154277	-4.76381166990184
11.7985604213904	2.0756208710073	11.7985604213904	3.50114661784046	11.7985604213904	3.96878677511314	11.7985604213904	-4.76380407353088
11.8037833490613	2.07490033102477	11.8037833490613	3.50024908639816	11.8037833490613	3.9677265731249	11.8037833490613	-4.76365073662732
11.8093580169514	2.07418426383131	11.8093580169514	3.49935599379771	11.8093580169514	3.96667196492557	11.8093580169514	-4.76349310638827
11.8192905772796	2.07311353011681	11.8192905772796	3.4980132850066	11.8192905772796	3.96508656438385	11.8192905772796	-4.76322270550286
11.8558091421785	2.07143568977597	11.8558091421785	3.49581386450099	11.8558091421785	3.96249138928188	11.8558091421785	-4.76234366620573
11.8719894056513	2.07014581217587	11.8719894056513	3.49415281035128	11.8719894056513	3.96052998243367	11.8719894056513	-4.76180864447841
11.8777919570614	2.06970440149881	11.8777919570614	3.49358080301053	11.8777919570614	3.95985459308622	11.8777919570614	-4.76160841306093
11.8915733655731	2.06870080528611	11.8915733655731	3.49227235190696	11.8915733655731	3.95830976571227	11.8915733655731	-4.76111515751429
11.8999999999999	2.06811820691314	11.8999999999999	3.49150703898345	11.8999999999999	3.95740627353226	11.8999999999999	-4.76080128812816
11.9042247980023	1.88755567974592	11.9042247980023	3.21136017746572	11.9042247980023	3.62728016861674	11.9042247980023	-4.45755279545472
11.9060540909267	1.80936290274696	11.9060540909267	3.09004090597577	11.9060540909267	3.48431734763702	11.9060540909267	-4.32622201068352
11.922907984221	1.08863058088641	11.922907984221	1.97175555326823	11.922907984221	2.16653552462858	11.922907984221	-3.11544839320892
11.9266666666666	0.927818254858165	11.9266666666666	1.7222299954753	11.9266666666666	1.87249768526297	11.9266666666666	-2.8452352828212
11.9343532855423	0.598863951024704	11.9343532855423	1.21179464801825	11.9343532855423	1.27100903394263	11.9343532855423	-2.29242375091431
11.9350112031049	0.570702395351965	11.9350112031049	1.16809592864875	11.9350112031049	1.21951530780244	11.9350112031049	-2.24509360640886
11.9432725682514	0.217143609341103	11.9432725682514	0.619254347843517	11.9432725682514	0.572842419538844	11.9432725682514	-1.6500695215456
11.9436108037574	0.202660690095098	11.9436108037574	0.596773300707714	11.9436108037574	0.546353613094371	11.9436108037574	-1.62569898428526
11.946033794972	0.0988931201549618	11.946033794972	0.435703519402268	11.946033794972	0.356568319449283	11.946033794972	-1.4510966160066
11.9617794553946	-0.57617875434192	11.9617794553946	-0.612027571399448	11.9617794553946	-0.878001416124893	11.9617794553946	-0.315553348434171
11.9626612259503	-0.614021525254339	11.9626612259503	-0.670754149896277	11.9626612259503	-0.947203042750664	11.9626612259503	-0.251915798697667
11.9799999999999	-1.35824711280476	11.9799999999999	-1.8258588801605	11.9799999999999	-2.30829107506491	11.9799999999999	0.999983073194746
12.0121780036623	-1.36267481342164	12.0121780036623	-1.83317660259427	12.0121780036623	-2.31666643739476	12.0121780036623	1.00985367850383
12.0155180950203	-1.36267436557429	12.0155180950203	-1.83317030076927	12.0155180950203	-2.31666247494287	12.0155180950203	1.00982183839192
12.0182596225269	-1.36270932878751	12.0182596225269	-1.83322412583329	12.0182596225269	-2.3167263947318	12.0182596225269	1.00987783036944
12.0266666666666	-1.36301515683732	12.0266666666666	-1.83372083703188	12.0266666666666	-2.31730001520947	12.0266666666666	1.01051120345942
12.06212073738	-1.36760013395321	12.06212073738	-1.84131816206241	12.06212073738	-2.32598411010842	12.06212073738	1.02084202097534
12.0673111953804	-1.36871841547118	12.0673111953804	-1.84317690701829	12.0673111953804	-2.32810539118301	12.0673111953804	1.02339359555843
12.0696078734606	-1.36937453530859	12.0696078734606	-1.84426850869213	12.0696078734606	-2.32935105154205	12.0696078734606	1.02489527479537
12.0713857041579	-1.36990657825449	12.0713857041579	-1.84515381268615	12.0713857041579	-2.33036122473898	12.0713857041579	1.02611369800665
12.0733333333333	-1.37051362460339	12.0733333333333	-1.8461640462847	12.0733333333333	-2.33151387720997	12.0733333333333	1.02750457581997
12.0903915690141	-1.37691122014703	12.0903915690141	-1.8568161993567	12.0903915690141	-2.34366467423956	12.0903915690141	1.04219250911749
12.1104799561766	-1.3869329072518	12.1104799561766	-1.87351290362425	12.1104799561766	-2.36270458374409	12.1104799561766	1.06525748451797
12.1149232336724	-1.38951294314768	12.1149232336724	-1.8778125276579	12.1149232336724	-2.36760697320554	12.1149232336724	1.07120167564109
12.1171801966152	-1.39087388513539	12.1171801966152	-1.88008066990169	12.1171801966152	-2.3701930105047	12.1171801966152	1.07433791605392
12.117634076715	-1.3911516752566	12.117634076715	-1.88054364478233	12.117634076715	-2.37072086837442	12.117634076715	1.07497813121169
12.12	-1.39262194159648	12.12	-1.88299409957823	12.12	-2.37351470687001	12.12	1.07836692354123
12.1204793631375	-1.39486915647176	12.1204793631375	-1.8867422368119	12.1204793631375	-2.37778075562145	12.1204793631375	1.0835718639263
12.1217325316813	-1.40074064288225	12.1217325316813	-1.89653539174998	12.1217325316813	-2.38892685166464	12.1217325316813	1.09717207090458
12.1229875175827	-1.40661591147874	12.1229875175827	-1.9063349755267	12.1229875175827	-2.40007988589132	12.1229875175827	1.11078223324241
12.1453945233363	-1.51071806862463	12.1453945233363	-2.07999122696872	12.1453945233363	-2.59765647575583	12.1453945233363	1.35213808265981
12.1466666666666	-1.51658310993702	12.1466666666666	-2.08977605896471	12.1466666666666	-2.6087854672875	12.1466666666666	1.36574742848232
12.1471110962093	-1.51863094398054	12.1471110962093	-2.09319255426741	12.1471110962093	-2.61267119926289	12.1471110962093	1.37049955314054
12.1483798762247	-1.52447393631287	12.1483798762247	-2.1029407705073	12.1483798762247	-2.62375801298742	12.1483798762247	1.38405941452192
12.1496541842494	-1.53025525639831	12.1496541842494	-2.11258662263459	12.1496541842494	-2.63472581645249	12.1496541842494	1.39748341767445
12.1733333333333	-1.63742036166463	12.1733333333333	-2.29141358644733	12.1733333333333	-2.83797462898726	12.1733333333333	1.64658814698358
12.1745868482094	-1.64307949299825	12.1745868482094	-2.3008584494704	12.1745868482094	-2.84870478058904	12.1745868482094	1.65975716262301
12.1750658650146	-1.64524169760009	12.1750658650146	-2.30446712052314	12.1750658650146	-2.85280441011763	12.1750658650146	1.6647890788217
12.1763208509161	-1.65090553224064	12.1763208509161	-2.31392003430925	12.1763208509161	-2.86354307082266	12.1763208509161	1.67797104784019
12.1788901498571	-1.66326902466771	12.1788901498571	-2.33454382783596	12.1788901498571	-2.88700042619944	12.1788901498571	1.70665302687431
12.1954567949175	-1.74313866094853	12.1954567949175	-2.46776393055237	12.1954567949175	-3.038540297225	12.1954567949175	1.89187011081707
12.1996226350083	-1.76326371531854	12.1996226350083	-2.501328623177	12.1996226350083	-3.07672506688769	12.1996226350083	1.93852040243251
12.2	-1.76508757018966	12.2	-2.50437039484771	12.2	-3.08018561680759	12.2	1.9427477482516
12.2057267417573	-1.76854535244555	12.2057267417573	-2.51014446734919	12.2057267417573	-3.08673387688373	12.2057267417573	1.95082736295216
12.2074318109072	-1.76953426777815	12.2074318109072	-2.51179589152586	12.2074318109072	-3.08860659663625	12.2074318109072	1.95313847571474
12.2190074955301	-1.77575545949879	12.2190074955301	-2.5221855937151	12.2190074955301	-3.1003869402209	12.2190074955301	1.96768214996854
12.2533333333333	-1.78915542420632	12.2533333333333	-2.54457214078365	12.2533333333333	-3.12575209370292	12.2533333333333	1.99905939805498
12.2547448733457	-1.78954483837009	12.2547448733457	-2.54522306223958	12.2547448733457	-3.12648883865697	12.2547448733457	1.99997350828615
12.2636218243712	-1.79170119495268	12.2636218243712	-2.54882839501231	12.2636218243712	-3.13056752481097	12.2636218243712	2.00504112952303
12.2638651630857	-1.79175031145832	12.2638651630857	-2.54891056584621	12.2638651630857	-3.13066041925205	12.2638651630857	2.00515679496674
12.2644041821852	-1.79185813107945	12.2644041821852	-2.54909095000063	12.2644041821852	-3.13086433429628	12.2644041821852	2.0054107299514
12.3066666666666	-1.79611567525434	12.3066666666666	-2.55623250589485	12.3066666666666	-3.13889451637632	12.3066666666666	2.01556094315092
12.3119191007785	-1.79606587039044	12.3119191007785	-2.55615406148089	12.3119191007785	-3.13879456728967	12.3119191007785	2.01547587804558
12.3189812049266	-1.79698700906727	12.3189812049266	-2.55769854618332	12.3189812049266	-3.14053098647564	12.3189812049266	2.01767059056532
12.3344275222167	-1.79886689389557	12.3344275222167	-2.5608526067534	12.3344275222167	-3.1440717896657	12.3344275222167	2.0221638126242
12.3385598153722	-1.79933843430009	12.3385598153722	-2.56164426201694	12.3385598153722	-3.14495921579116	12.3385598153722	2.02329440846701
12.3505787943795	-1.80063464506117	12.3505787943795	-2.5638217302809	12.3505787943795	-3.14739678008891	12.3505787943795	2.02641134570442
12.3573579554644	-1.80131633282287	12.3573579554644	-2.5649677803099	12.3573579554644	-3.14867741683293	12.3573579554644	2.02805686020752
12.36	-1.8015723534315	12.36	-2.5653983897793	12.36	-3.1491581120167	12.36	2.02867618206804
12.364140311032	-1.8207573592757	12.364140311032	-2.60810302705934	12.364140311032	-3.17010093714323	12.364140311032	2.14796784043205
12.3658751733959	-1.82879138427201	12.3658751733959	-2.6259875389316	12.3658751733959	-3.17886413271058	12.3658751733959	2.19793930246823
12.3838062431804	-1.91166192795635	12.3838062431804	-2.81050925646433	12.3838062431804	-3.26901564526504	12.3838062431804	2.71395279021202
12.3866666666666	-1.9248535502309	12.3866666666666	-2.83988948973253	12.3866666666666	-3.28332565376617	12.3866666666666	2.79618833743547
12.3936662929306	-1.9571015540589	12.3936662929306	-2.91172051443702	12.3936662929306	-3.31826040077964	12.3936662929306	2.99733004034288
12.3939765113427	-1.9585296886961	12.3939765113427	-2.91490190607803	12.3939765113427	-3.31980596664733	12.3939765113427	3.00624142191501
12.4016954696195	-1.99238560718663	12.4016954696195	-2.99175366117974	12.4016954696195	-3.35536503097857	12.4016954696195	3.22596152355999
12.4018192353105	-1.99293559734308	12.4018192353105	-2.9929954516473	12.4018192353105	-3.35594701090205	12.4018192353105	3.22949252523486
12.4031940188669	-1.99906002686366	12.4031940188669	-3.00680947259882	12.4031940188669	-3.36243671763336	12.4031940188669	3.2687317332049
12.4214523725061	-2.08303650183689	12.4214523725061	-3.19379896828238	12.4214523725061	-3.45299331417189	12.4214523725061	3.79282233382721
12.4220426845515	-2.08583345033565	12.4220426845515	-3.19995401216777	12.4220426845515	-3.45605666917572	12.4220426845515	3.80985858289065
12.4399999999999	-2.1679371975761	12.4399999999999	-3.3834364091062	12.4399999999999	-3.54427362269816	12.4399999999999	4.3259077620399
12.4660888059475	-2.16580895587582	12.4660888059475	-3.38017328360847	12.4660888059475	-3.53976134949991	12.4660888059475	4.32292717774162
12.4747305070729	-2.16506105379724	12.4747305070729	-3.37902449392012	12.4747305070729	-3.53817874787118	12.4747305070729	4.32186531157881
12.4771459361505	-2.16509118409804	12.4771459361505	-3.37907379969525	12.4771459361505	-3.53823804135873	12.4771459361505	4.32192902928077
12.5046655052858	-2.16414076474627	12.5046655052858	-3.37762699618682	12.5046655052858	-3.53620648042099	12.5046655052858	4.32067154730732
12.5142964504129	-2.16324626496503	12.5142964504129	-3.37624830026521	12.5142964504129	-3.53431974230904	12.5142964504129	4.31937001918308
12.5278353369025	-2.16149617686401	12.5278353369025	-3.37354533485162	12.5278353369025	-3.5306365863601	12.5278353369025	4.31678510044458
12.5300149187703	-2.16116063403523	12.5300149187703	-3.37302666235034	12.5300149187703	-3.5299310652073	12.5300149187703	4.3162864766989
12.5317607836182	-2.16081934634282	12.5317607836182	-3.3724992152882	12.5317607836182	-3.529213991393	12.5317607836182	4.31577905714891
12.5333333333333	-2.16049952528202	12.5333333333333	-3.37200488135534	12.5333333333333	-3.52854211853128	12.5333333333333	4.31530311319231
12.5525475098112	-2.15564169266244	12.5525475098112	-3.36449171955838	12.5525475098112	-3.51834408643732	12.5525475098112	4.30804148540237
12.5678190264222	-2.15052785773935	12.5678190264222	-3.35657772778292	12.5678190264222	-3.50761625916956	12.5678190264222	4.30036280043829
12.576886967104	-2.14696633011646	12.576886967104	-3.3510644836177	12.576886967104	-3.50014728366631	12.576886967104	4.29500410684293
12.5778318434924	-2.14657271433503	12.5778318434924	-3.35045510985072	12.5778318434924	-3.49932190963749	12.5778318434924	4.29441147288565
12.5789312237373	-2.1461093892572	12.5789312237373	-3.34973780340301	12.5789312237373	-3.49835038175091	12.5789312237373	4.29371379450762
12.5799999999999	-2.1456534495879	12.5799999999999	-3.34903191791018	12.5799999999999	-3.49739436017227	12.5799999999999	4.29302714638989
12.5806742799374	-2.14341600267366	12.5806742799374	-3.34555878778795	12.5806742799374	-3.49271648053344	12.5806742799374	4.28959779348117
12.5812569246297	-2.14148227175875	12.5812569246297	-3.34255701992602	12.5812569246297	-3.48867368739298	12.5812569246297	4.28663340676643
12.5818396018485	-2.13954810371498	12.5818396018485	-3.33955449181829	12.5818396018485	-3.48463007376173	12.5818396018485	4.28366784772076
12.6060832964726	-2.05878057734204	12.6060832964726	-3.21410169696935	12.6060832964726	-3.31585851115101	12.6060832964726	4.15938611098715
12.6066666666666	-2.05683006635539	12.6066666666666	-3.2110703147448	12.6066666666666	-3.31178471442244	12.6066666666666	4.1563740732665
12.6073395231317	-2.05457994629139	12.6073395231317	-3.20757319481969	12.6073395231317	-3.30708527581258	12.6073395231317	4.15289874962077
12.607922846974	-2.05262887979755	12.607922846974	-3.20454077425356	12.607922846974	-3.30301051897249	12.607922846974	4.14988477808544
12.6085062685152	-2.05068734596251	12.6085062685152	-3.2015222170109	12.6085062685152	-3.29895661778616	12.6085062685152	4.1468799235964
12.6333333333333	-1.96737031085133	12.6333333333333	-3.07191265631172	12.6333333333333	-3.12507714047985	12.6333333333333	4.01747501750926
12.633915996844	-1.96539860686175	12.633915996844	-3.06884370884236	12.633915996844	-3.12096426079809	12.633915996844	4.01440199138583
12.634590257963	-1.96311600548123	12.634590257963	-3.0652907530705	12.634590257963	-3.11620297716164	12.634590257963	4.0108438073651
12.6351729351818	-1.96114263789233	12.6351729351818	-3.06221904673958	12.6351729351818	-3.11208682267919	12.6351729351818	4.00776714357246
12.6409305503268	-1.94107801137266	12.6409305503268	-3.0310304539488	12.6409305503268	-3.07016345171241	12.6409305503268	3.97678075033061
12.6599999999999	-1.87485575266031	12.6599999999999	-2.9281055006498	12.6599999999999	-2.93176748206477	12.6599999999999	3.87460991692713
12.6626747792967	-1.87361910685276	12.6626747792967	-2.92617594993393	12.6626747792967	-2.92919222165647	12.6626747792967	3.8726544106948
12.6670856688849	-1.87165996046022	12.6670856688849	-2.92311902236273	12.6670856688849	-2.92511253921573	12.6670856688849	3.86955605215218
12.6686643186448	-1.8709830379032	12.6686643186448	-2.92206277902362	12.6686643186448	-2.92370297925962	12.6686643186448	3.86848539563552
12.6808937229322	-1.86617221613388	12.6808937229322	-2.91455585881989	12.6808937229322	-2.91368627065683	12.6808937229322	3.86087422979861
12.6903546136481	-1.86297682776363	12.6903546136481	-2.90956929765421	12.6903546136481	-2.90703427368375	12.6903546136481	3.8558160267516
12.7099999999999	-1.85780830204168	12.7099999999999	-2.90150225531974	12.7099999999999	-2.89627854658644	12.7099999999999	3.84762531156274
12.7140884990095	-1.85698154646724	12.7140884990095	-2.90021157016886	12.7140884990095	-2.89455890228793	12.7140884990095	3.846313146108
12.7150761986148	-1.85679467887422	12.7150761986148	-2.89991982371836	12.7150761986148	-2.89417027568137	12.7150761986148	3.84601643044578
12.7194886913053	-1.85602097668779	12.7194886913053	-2.89871178664386	12.7194886913053	-2.89256150139768	12.7194886913053	3.84478723926524
12.7336411388698	-1.85395872105676	12.7336411388698	-2.89549253485195	12.7336411388698	-2.88827695682893	12.7336411388698	3.84151001030657
12.7599999999999	-1.85208462697176	12.7599999999999	-2.89256352181165	12.7599999999999	-2.88440030421533	12.7599999999999	3.83849931057681
12.7713571788535	-1.85206611713321	12.7713571788535	-2.89253172538584	12.7713571788535	-2.88437596505675	12.7713571788535	3.83844286611927
12.7738000392404	-1.85184749620217	12.7738000392404	-2.89218989807217	12.7738000392404	-2.88392375107489	12.7738000392404	3.83809099793145
12.7792348331206	-1.85137537560374	12.7792348331206	-2.89145161189865	12.7792348331206	-2.8829476303002	12.7792348331206	3.83733024497897
12.7870798968269	-1.85072857463941	12.7870798968269	-2.89043992460689	12.7870798968269	-2.88161149003125	12.7870798968269	3.83628581523723
12.8048832451915	-1.84941283375065	12.8048832451915	-2.8883808045112	12.8048832451915	-2.87889872359089	12.8048832451915	3.83415102332958
12.8084267755854	-1.8491761468439	12.8084267755854	-2.88801018565	12.8084267755854	-2.8784116974496	12.8084267755854	3.83376511648722
12.8099999999999	-1.84907374590006	12.8099999999999	-2.88784981567004	12.8099999999999	-2.87820110317462	12.8099999999999	3.83359793498809
12.8110005939928	-1.82448183759044	12.8110005939928	-2.84860896710578	12.8110005939928	-2.83086695080504	12.8110005939928	3.78704779843031
12.8157461435437	-1.70795825604334	12.8157461435437	-2.66265999015104	12.8157461435437	-2.60656785311662	12.8157461435437	3.56645272617835
12.8184681378666	-1.64120307245769	12.8184681378666	-2.55612089809374	12.8184681378666	-2.47805709257199	12.8184681378666	3.4400558552237
12.8330237103768	-1.28524453246136	12.8330237103768	-1.9878889114988	12.8330237103768	-1.79264986949112	12.8330237103768	2.76582007070469
12.8366666666666	-1.19642116629788	12.8366666666666	-1.84606096841127	12.8366666666666	-1.62157868629172	12.8366666666666	2.59750997311246
12.8417908718204	-1.07166166533474	12.8417908718204	-1.64682827370922	12.8417908718204	-1.38126869893	12.8417908718204	2.36106010171125
12.8492035099114	-0.891557826804348	12.8492035099114	-1.35916452415738	12.8492035099114	-1.03429957046205	12.8492035099114	2.01962607844388
12.8623871605942	-0.572227026577732	12.8623871605942	-0.849028728493569	12.8623871605942	-0.419047071507063	12.8623871605942	1.41400664450169
12.864422337866	-0.522487913353655	12.864422337866	-0.769630191767299	12.864422337866	-0.323283491715929	12.864422337866	1.31978268927652
12.8801421415494	-0.120686365876898	12.8801421415494	-0.130768522604062	12.8801421415494	0.447375682251267	12.8801421415494	0.563181558020035
12.8866903909328	0.0447469343811994	12.8866903909328	0.132548951735973	12.8866903909328	0.765002689531498	12.8866903909328	0.251161268594569
12.8899999999999	0.127925685568442	12.8899999999999	0.265006517850307	12.8899999999999	0.924776841109421	12.8899999999999	0.0941650771254048
12.9161100149664	0.128243071522078	12.9161100149664	0.265503256546642	12.9161100149664	0.9253056026039	12.9161100149664	0.0935106576347148
12.9291958731907	0.128424179953167	12.9291958731907	0.26577972788162	12.9291958731907	0.92555239775031	12.9291958731907	0.0931016832039333
12.955321916001	0.128829786640521	12.955321916001	0.26638666212294	12.955321916001	0.926008754609159	12.955321916001	0.0921233954614175
12.9560973547641	0.128842721722696	12.9560973547641	0.266405795400358	12.9560973547641	0.926021558964295	12.9560973547641	0.0920910652392425
12.9598201678359	0.128905541513351	12.9598201678359	0.266498550921168	12.9598201678359	0.926082436989553	12.9598201678359	0.0919332063903642
12.9955263414026	0.129551636074246	12.9955263414026	0.267438803511498	12.9955263414026	0.926586883475874	12.9955263414026	0.0902249288225458
13.0042642567405	0.129727698551109	13.0042642567405	0.267691872484857	13.0042642567405	0.926698623927905	13.0042642567405	0.0897430595701462
13.0305828014782	0.130305927716208	13.0305828014782	0.268516023589275	13.0305828014782	0.927016738210852	13.0305828014782	0.0881318856569489
13.0363765912036	0.130440838261485	13.0363765912036	0.26870697189148	13.0363765912036	0.927079481482089	13.0363765912036	0.087748334764702
13.0476388584939	0.130710950198236	13.0476388584939	0.269087974842654	13.0476388584939	0.927193921907871	13.0476388584939	0.0869729664959858
13.0699594337844	0.131276977139953	13.0699594337844	0.26988143158866	13.0699594337844	0.927391372692733	13.0699594337844	0.0853199750965316
13.0715337692302	0.131318441114204	13.0715337692302	0.269939321074068	13.0715337692302	0.927403826145033	13.0715337692302	0.0851975483471479
13.0845179714903	0.131668152438882	13.0845179714903	0.270426431142789	13.0845179714903	0.927499131589463	13.0845179714903	0.0841585161032861
13.1001610929974	0.132107815779784	13.1001610929974	0.271036203762858	13.1001610929974	0.927596414934166	13.1001610929974	0.0828372314319556
13.1014556702618	0.132145098875768	13.1014556702618	0.271087788542162	13.1014556702618	0.927603607033506	13.1014556702618	0.0827244839783405
13.1082145762996	0.132341980520727	13.1082145762996	0.271359894326495	13.1082145762996	0.927639024676615	13.1082145762996	0.0821273915496727
13.1103912998526	0.132406183246288	13.1103912998526	0.271448521843835	13.1103912998526	0.92764966924937	13.1103912998526	0.081932078674842
13.1108298624098	0.132419165669147	13.1108298624098	0.271466437046853	13.1108298624098	0.927651768978942	13.1108298624098	0.0818925494202063
13.1161311687122	0.132580540846071	13.1161311687122	0.271689226502673	13.1161311687122	0.927681680124886	13.1161311687122	0.0814042845033193
13.1171633909047	0.132612244945981	13.1171633909047	0.271732955759727	13.1171633909047	0.927687275220482	13.1171633909047	0.0813082069370203
13.1255048209851	0.132871826876195	13.1255048209851	0.27209051631563	13.1255048209851	0.927729751409111	13.1255048209851	0.0805197557669921
13.1646548596281	0.134170529220342	13.1646548596281	0.273868166727281	13.1646548596281	0.927864003185023	13.1646548596281	0.0765327970880014
13.165848831042	0.134212218324314	13.165848831042	0.273924957061018	13.165848831042	0.927866410724372	13.165848831042	0.0764037854353903
13.17491137572	0.134532666977642	13.17491137572	0.274360982256075	13.17491137572	0.927881429671482	13.17491137572	0.0754102362870966
13.2021020489561	0.135536729974191	13.2021020489561	0.275721935106848	13.2021020489561	0.927891973033478	13.2021020489561	0.0722774100406481
13.2197034604941	0.136220771972582	13.2197034604941	0.276645098740294	13.2197034604941	0.927871190133032	13.2197034604941	0.0701279828579129
13.2225189181582	0.136332617759016	13.2225189181582	0.276795742047626	13.2225189181582	0.92786568676923	13.2225189181582	0.0697754551015775
13.2414392718386	0.137101161733954	13.2414392718386	0.277828718104794	13.2414392718386	0.927812791563367	13.2414392718386	0.0673451640534583
13.2622728565315	0.137981498957503	13.2622728565315	0.279007690690669	13.2622728565315	0.92772250299057	13.2622728565315	0.0645457804190476
13.2651798339935	0.138107174883832	13.2651798339935	0.279175658118446	13.2651798339935	0.927707234537456	13.2651798339935	0.0641448956703688
13.2962546695098	0.139494067365311	13.2962546695098	0.281024152206465	13.2962546695098	0.927503161781612	13.2962546695098	0.0597022815605459
13.3144767807788	0.140343242130955	13.3144767807788	0.282152246100851	13.3144767807788	0.927344519584687	13.3144767807788	0.0569654946251636
13.3372382088254	0.141463722014844	13.3372382088254	0.283639314859339	13.3372382088254	0.927150888448508	13.3372382088254	0.0533565892692984
13.3526905790117	0.142234836228543	13.3526905790117	0.284657805726662	13.3526905790117	0.926971698877036	13.3526905790117	0.0508515279842948
13.3623423079078	0.142724522853831	13.3623423079078	0.285303184549751	13.3623423079078	0.926847406889819	13.3623423079078	0.0492555666369526
13.3757379753666	0.143414404853712	13.3757379753666	0.2862106531363	13.3757379753666	0.926659142210393	13.3757379753666	0.0470006808623093
13.3929653186898	0.1443191245679	13.3929653186898	0.287397762158838	13.3929653186898	0.926390097620214	13.3929653186898	0.0440327247166135
13.4193318985603	0.145741944396856	13.4193318985603	0.289258368656797	13.4193318985603	0.925919650494363	13.4193318985603	0.0393419000329748
13.4387226142698	0.146817766381924	13.4387226142698	0.290660464395084	13.4387226142698	0.925528380028857	13.4387226142698	0.0357776259481825
13.497305032058	0.150219562410876	13.497305032058	0.295070190720772	13.497305032058	0.924113123726781	13.497305032058	0.0244198600872428
13.5021109460744	0.150508743205491	13.5021109460744	0.295443539830752	13.5021109460744	0.923981470324187	13.5021109460744	0.0234487884410752
13.5045167948481	0.150654083316305	13.5045167948481	0.295631099089673	13.5045167948481	0.923914678753183	13.5045167948481	0.0229604290591881
13.524754649528	0.151891881255499	13.524754649528	0.297226269693166	13.524754649528	0.9233294401859	13.524754649528	0.0187932360775451
13.5294078358248	0.15218057319012	13.5294078358248	0.297597841087905	13.5294078358248	0.923189868419286	13.5294078358248	0.0178200317670356
13.5399587380151	0.152839919700219	13.5399587380151	0.298445599704911	13.5399587380151	0.922864310578206	13.5399587380151	0.015594042061918
13.5844174960621	0.155690648526722	13.5844174960621	0.302097664452293	13.5844174960621	0.921353990833544	13.5844174960621	0.00592020710363777
13.6004305043304	0.156746086228563	13.6004305043304	0.303444661081822	13.6004305043304	0.920755169738655	13.6004305043304	0.00231947401482193
13.6300573396341	0.158661700419945	13.6300573396341	0.305860777116643	13.6300573396341	0.919419808910042	13.6300573396341	-0.00434106538753239
13.6560928426218	0.160376784531017	13.6560928426218	0.308013391684537	13.6560928426218	0.918148700151329	13.6560928426218	-0.0103413014903669
13.6562398246551	0.160386593313362	13.6562398246551	0.308025687259635	13.6562398246551	0.918141338720528	13.6562398246551	-0.0103756626050697
13.6775040831416	0.161814085843362	13.6775040831416	0.309811435710186	13.6775040831416	0.917042756727081	13.6775040831416	-0.0153895813749651
13.7388621335764	0.166026999001567	13.7388621335764	0.315041232228779	13.7388621335764	0.913498835019411	13.7388621335764	-0.0303339300786268
13.7540654696708	0.167128932325037	13.7540654696708	0.316411271124348	13.7540654696708	0.912589247382722	13.7540654696708	-0.0342315143359411
13.8018094498246	0.170586676175528	13.8018094498246	0.320671718295188	13.8018094498246	0.909423670947399	13.8018094498246	-0.0466096677278389
13.8750951416041	0.175886172943295	13.8750951416041	0.32708751750022	13.8750951416041	0.903652224075529	13.8750951416041	-0.0660180394922442
13.8860683234433	0.176678836350204	13.8860683234433	0.328035252950344	13.8860683234433	0.902692949745717	13.8860683234433	-0.0689666415458307
13.9172399755758	0.178929373493916	13.9172399755758	0.33070914996111	13.9172399755758	0.899832792906988	13.9172399755758	-0.0774032383566508
13.9539970509789	0.181580903555443	13.9539970509789	0.333827293574644	13.9539970509789	0.89620330887227	13.9539970509789	-0.0874664511498452
14.0280801203257	0.186917556033011	14.0280801203257	0.339997167522255	14.0280801203257	0.888043511827966	14.0280801203257	-0.108126578457544
14.0867555674392	0.190989704952476	14.0867555674392	0.344553318362748	14.0867555674392	0.880527263101269	14.0867555674392	-0.124486125871747
14.1139468707406	0.192878433941309	14.1139468707406	0.346639293895814	14.1139468707406	0.876823226896568	14.1139468707406	-0.132173148235126
14.1233237293304	0.193529995534302	14.1233237293304	0.347354903069321	14.1233237293304	0.875513462055266	14.1233237293304	-0.134839523599977
14.2482485645236	0.202222170677096	14.2482485645236	0.356705994327383	14.2482485645236	0.856476795726075	14.2482485645236	-0.171122321826565
14.2619493835128	0.203176780049666	14.2619493835128	0.357710865431233	14.2619493835128	0.854209332155062	14.2619493835128	-0.17518753040047
14.2680406287159	0.203599289230903	14.2680406287159	0.358151921366604	14.2680406287159	0.853183287590918	14.2680406287159	-0.176999728556216
14.2718055595624	0.203859775182276	14.2718055595624	0.35842312132358	14.2718055595624	0.852544769112541	14.2718055595624	-0.178119663468234
14.2767542672783	0.204201394039919	14.2767542672783	0.358777951904062	14.2767542672783	0.851700452684279	14.2767542672783	-0.179591539224825
14.2837770189406	0.204694455067764	14.2837770189406	0.359292984800343	14.2837770189406	0.850499421813565	14.2837770189406	-0.181707088555078
14.3588793069637	0.209795362925325	14.3588793069637	0.364474850949952	14.3588793069637	0.836879323425878	14.3588793069637	-0.204131949013616
14.4551623467237	0.215860848011686	14.4551623467237	0.370224056492654	14.4551623467237	0.817323256498613	14.4551623467237	-0.232314800456923
14.4736694636323	0.216967840247529	14.4736694636323	0.371217417320052	14.4736694636323	0.813296436022598	14.4736694636323	-0.237664510529803
14.5009339905323	0.218564058694341	14.5009339905323	0.372615196974765	14.5009339905323	0.80720682513669	14.5009339905323	-0.245506019725616
14.5139547654126	0.21931182748219	14.5139547654126	0.373255150802693	14.5139547654126	0.804232465750633	14.5139547654126	-0.249234244000078
14.5193473507402	0.219618765245362	14.5193473507402	0.373514967127123	14.5193473507402	0.802988109023168	14.5193473507402	-0.250775143174331
14.682315471165	0.228134094852936	14.682315471165	0.379923845192462	14.682315471165	0.761923530486393	14.682315471165	-0.296470825558678
14.7302768916928	0.230359721442764	14.7302768916928	0.381277934133804	14.7302768916928	0.748562822663852	14.7302768916928	-0.309597710252396
14.888787795815	0.236641744045023	14.888787795815	0.383824519141363	14.888787795815	0.700117934554609	14.888787795815	-0.35138801255231
14.9006642381993	0.237069478903543	14.9006642381993	0.383932764947862	14.9006642381993	0.696292327774536	14.9006642381993	-0.354463545760625
14.9358791585881	0.238286794810066	14.9358791585881	0.384163045725076	14.9358791585881	0.684762774728095	14.9358791585881	-0.363498890580369
14.9634007750419	0.239191096435551	14.9634007750419	0.384250929470595	14.9634007750419	0.675500579909919	14.9634007750419	-0.370511296546306
14.9910402925141	0.24004335984301	14.9910402925141	0.384245605996198	14.9910402925141	0.666050680492116	14.9910402925141	-0.377437418732528
15.0252185759816	0.241019762789262	15.0252185759816	0.38410933494679	15.0252185759816	0.654160055098465	15.0252185759816	-0.385840872656131
15.1218929074434	0.243317635780888	15.1218929074434	0.382947408213566	15.1218929074434	0.619298857707747	15.1218929074434	-0.408645137649756
15.1684336094446	0.244179436158444	15.1684336094446	0.381978909498979	15.1684336094446	0.601868935858758	15.1684336094446	-0.419114962083553
15.1727126815421	0.24425069740674	15.1727126815421	0.381876515146499	15.1727126815421	0.600245270607039	15.1727126815421	-0.420060993062223
15.3446826523793	0.246003055321115	15.3446826523793	0.375900986780065	15.3446826523793	0.532049666410874	15.3446826523793	-0.455768137459143
15.3463535631939	0.246009441586332	15.3463535631939	0.375825117693498	15.3463535631939	0.531358888353471	15.3463535631939	-0.456092941875413
15.3495479420826	0.246021080635059	15.3495479420826	0.375679120316398	15.3495479420826	0.530036778213374	15.3495479420826	-0.456712703884697
15.3521876498884	0.246030133912515	15.3521876498884	0.3755575285936	15.3521876498884	0.528942743706984	15.3521876498884	-0.457223675591024
15.3536101163861	0.24603480057055	15.3536101163861	0.37549165145206	15.3536101163861	0.528352637352978	15.3536101163861	-0.457498583431254
15.3820245880424	0.246096928226195	15.3820245880424	0.374123683795033	15.3820245880424	0.516482658247135	15.3820245880424	-0.462925318786724
15.4712627887543	0.245864599002362	15.4712627887543	0.36911480800308	15.4712627887543	0.478119104873929	15.4712627887543	-0.479032788603162
15.578856624291	0.24479415711615	15.578856624291	0.361835209985023	15.578856624291	0.430316955733177	15.578856624291	-0.496511338420439
15.599676997925	0.24448724153501	15.599676997925	0.360269942299809	15.599676997925	0.420871444715597	15.599676997925	-0.499648411137173
15.6208922244504	0.244149073863776	15.6208922244504	0.358637002558692	15.6208922244504	0.411211062826262	15.6208922244504	-0.502773579123472
15.7235771225674	0.242047105075651	15.7235771225674	0.350019736749367	15.7235771225674	0.363718430845948	15.7235771225674	-0.516693735889668
15.7269150562527	0.241965837540667	15.7269150562527	0.349719769571523	15.7269150562527	0.362154165459044	15.7269150562527	-0.517112682448905
15.742749789451	0.241569214201566	15.742749789451	0.348279735374279	15.742749789451	0.354715952134741	15.742749789451	-0.519071330521172
15.8376339235233	0.238808469516818	15.8376339235233	0.339061599090223	15.8376339235233	0.309538195921485	15.8376339235233	-0.529811914835789
15.8541531145805	0.238260540179562	15.8541531145805	0.337353516236456	15.8541531145805	0.301566509045229	15.8541531145805	-0.531507372635999
15.877636738015	0.237447257560839	15.877636738015	0.334872621887938	15.877636738015	0.290179722125336	15.877636738015	-0.533828571890042
15.9813911729083	0.233371349451695	15.9813911729083	0.323171182294611	15.9813911729083	0.239108475474165	15.9813911729083	-0.542832481698452
16.2009928889893	0.221292222255785	16.2009928889893	0.292724397386875	16.2009928889893	0.122954862107984	16.2009928889893	-0.553748572414483
16.2203380132315	0.22011355732238	16.2203380132315	0.289920929609801	16.2203380132315	0.112956898678377	16.2203380132315	-0.554251577870055
16.3170636344423	0.213886241963179	16.3170636344423	0.275482536937561	16.3170636344423	0.0631617698951277	16.3170636344423	-0.55561821369768
16.5588776874692	0.195882604768055	16.5588776874692	0.236316371394342	16.5588776874692	-0.0599064494031295	16.5588776874692	-0.550661115608812
16.6072404980746	0.191864388963809	16.6072404980746	0.227956821052105	16.6072404980746	-0.0842767328068081	16.6072404980746	-0.54823420667825
16.897417361707	0.16483267558179	16.897417361707	0.174115298363543	16.897417361707	-0.228794910037036	16.897417361707	-0.52362432790536
17.0102303756574	0.153097000942816	17.0102303756574	0.15176415234694	17.0102303756574	-0.283351427724755	17.0102303756574	-0.509484249609861
17.1606477275914	0.136461982521855	17.1606477275914	0.120886599723752	17.1606477275914	-0.354247366468872	17.1606477275914	-0.48677991662212
17.405075924484	0.107023162763363	17.405075924484	0.068087766746006	17.405075924484	-0.46495343513177	17.405075924484	-0.440498818319789
17.4146498583576	0.105810063774414	17.4146498583576	0.0659558322736688	17.4146498583576	-0.469155734976783	17.4146498583576	-0.438446594349901
17.4178411696488	0.105404694738871	17.4178411696488	0.0652441076512156	17.4178411696488	-0.470554480436605	17.4178411696488	-0.437758571595499
17.4242237922312	0.104592452608946	17.4242237922312	0.0638190387087982	17.4242237922312	-0.473348939623477	17.4242237922312	-0.436376603940036
17.5965546019557	0.0819038694458062	17.5965546019557	0.0245258497177434	17.5965546019557	-0.547271344352008	17.5965546019557	-0.396078715326249
17.6932369928709	0.0689480448475517	17.6932369928709	0.00265227479899417	17.6932369928709	-0.585330016772572	17.6932369928709	-0.371512059108939
17.9036374917578	0.0393440908299148	17.9036374917578	-0.0459891753173365	17.9036374917578	-0.661388681626894	17.9036374917578	-0.311111463147543
17.9659783803169	0.0306737346617093	17.9659783803169	-0.0599320797060487	17.9659783803169	-0.681492859798543	17.9659783803169	-0.29277699003355
18.2309271566931	-0.00565923166213566	18.2309271566931	-0.116795600009158	18.2309271566931	-0.754533832145809	18.2309271566931	-0.212621678092721
18.2387197677629	-0.00671520009835105	18.2387197677629	-0.118409384347757	18.2387197677629	-0.756378130722634	18.2387197677629	-0.210209418888423
18.2776828231124	-0.0119842009476828	18.2776828231124	-0.126428015634258	18.2776828231124	-0.765339081907554	18.2776828231124	-0.198101194270162
18.7370765857097	-0.0728218356053419	18.7370765857097	-0.214756018900362	18.7370765857097	-0.838216085292931	18.7370765857097	-0.0491833645798203
18.7682425610567	-0.0768742286547102	18.7682425610567	-0.220349966776555	18.7682425610567	-0.840983872358951	18.7682425610567	-0.038636204437645
18.7744757561261	-0.0776835901630673	18.7744757561261	-0.221462743662409	18.7744757561261	-0.84150448083137	18.7744757561261	-0.036519973249491
18.986404388486	-0.104980322979729	18.986404388486	-0.258104641053286	18.986404388486	-0.852670295637774	18.986404388486	0.0367803871586399
19.0362699490413	-0.111340525957538	19.0362699490413	-0.266389553363195	19.0362699490413	-0.853452405496459	19.0362699490413	0.054408283728334
19.2045662159153	-0.13263026751876	19.2045662159153	-0.293404133830909	19.2045662159153	-0.850902568095774	19.2045662159153	0.114973302306753
19.3020842872697	-0.143970248040399	19.3020842872697	-0.307017373761855	19.3020842872697	-0.84447780005957	19.3020842872697	0.148269495724447
19.4776398404012	-0.163414147190529	19.4776398404012	-0.328967695923139	19.4776398404012	-0.823859230362679	19.4776398404012	0.207690274413375
19.5296563005883	-0.16878258780649	19.5296563005883	-0.334731974371705	19.5296563005883	-0.816248719422795	19.5296563005883	0.22448276531051
19.7507262563836	-0.189595615516636	19.7507262563836	-0.35545860215541	19.7507262563836	-0.776247391899082	19.7507262563836	0.291701156291004
19.757228313907	-0.190158674054491	19.757228313907	-0.355975768766139	19.757228313907	-0.77488321912806	19.757228313907	0.293576459571502
19.7897386015239	-0.192931890170075	19.7897386015239	-0.358482367457963	19.7897386015239	-0.767901501154694	19.7897386015239	0.302865797500616
20.0042218722067	-0.209449785886215	20.0042218722067	-0.371672358894355	20.0042218722067	-0.715051711869825	20.0042218722067	0.360454478257901
20.2187051428896	-0.222937211576156	20.2187051428896	-0.379140967091225	20.2187051428896	-0.650508706947169	20.2187051428896	0.411798163539773
20.2511562191144	-0.224712308609524	20.2511562191144	-0.379768177960025	20.2511562191144	-0.639708456814317	20.2511562191144	0.419020399745556
20.2576464343593	-0.225059053804831	20.2576464343593	-0.3798779497493	20.2576464343593	-0.637516122241799	20.2576464343593	0.420447894365721
20.4783137526881	-0.235207338524171	20.4783137526881	-0.380502230995093	20.4783137526881	-0.556573645163335	20.4783137526881	0.465620441621259
20.5302354746478	-0.237131814386296	20.5302354746478	-0.379771579168818	20.5302354746478	-0.535720421865947	20.5302354746478	0.475299929494074
20.7054712862618	-0.242323732130688	20.7054712862618	-0.374837543698734	20.7054712862618	-0.460255977250577	20.7054712862618	0.5052981632586
20.8031509731311	-0.243978242228562	20.8031509731311	-0.370149987000571	20.8031509731311	-0.416334508553026	20.8031509731311	0.518641904412742
20.9396309393385	-0.244763146101198	20.9396309393385	-0.360845774480682	20.9396309393385	-0.350172415418529	20.9396309393385	0.533603750325359
21.1216042276151	-0.243671163301881	21.1216042276151	-0.345501497046959	21.1216042276151	-0.261271652039116	21.1216042276151	0.547459167399491
21.2515851478127	-0.241394834156364	21.2515851478127	-0.332485093114036	21.2515851478127	-0.197292058931305	21.2515851478127	0.553092072906538
21.3217748447194	-0.239647134111695	21.3217748447194	-0.324743759692348	21.3217748447194	-0.162577088577638	21.3217748447194	0.554656427912688
21.4400574820992	-0.235879259838622	21.4400574820992	-0.310567694501455	21.4400574820992	-0.103812558324894	21.4400574820992	0.554948442553495
21.7039187501003	-0.223752974789518	21.7039187501003	-0.273830894771692	21.7039187501003	0.028468819831695	21.7039187501003	0.544996803020863
21.7585107365833	-0.220602531838784	21.7585107365833	-0.265348579364061	21.7585107365833	0.0560427725896358	21.7585107365833	0.541109729874752
21.7919604248656	-0.218566857538236	21.7919604248656	-0.260015129761556	21.7919604248656	0.0729152088384991	21.7919604248656	0.538418847925437
21.9926585545591	-0.204673040184898	21.9926585545591	-0.225772320862401	21.9926585545591	0.17426508451931	21.9926585545591	0.517430319520652
22.0261082428413	-0.202077442034332	22.0261082428413	-0.219691500831855	22.0261082428413	0.19117594016405	22.0261082428413	0.513125025335039
22.0316831908884	-0.201637065622432	22.0316831908884	-0.21866765068193	22.0316831908884	0.193994949707561	22.0316831908884	0.512385053911933
22.2602560608171	-0.181668559580313	22.2602560608171	-0.174136278905886	22.2602560608171	0.309705607260673	22.2602560608171	0.476530317090571
22.3049096319574	-0.177396083043417	22.3049096319574	-0.165100155164939	22.3049096319574	0.331292138540765	22.3049096319574	0.468288130666994
22.5337591840511	-0.153846183254635	22.5337591840511	-0.117276830676776	22.5337591840511	0.437665283609293	22.5337591840511	0.420734767043
22.5784127551913	-0.148928454995908	22.5784127551913	-0.107650193641853	22.5784127551913	0.45759022357546	22.5784127551913	0.410419543271846
22.6565084150173	-0.139792644696494	22.6565084150173	-0.0901504951009428	22.6565084150173	0.492037965609416	22.6565084150173	0.390690558268404
22.7834138622344	-0.124685178377748	22.7834138622344	-0.0618981707023779	22.7834138622344	0.544780315944327	22.7834138622344	0.357565196658371
22.8785929476473	-0.113141886790651	22.8785929476473	-0.0408589845594127	22.8785929476473	0.581708453938425	22.8785929476473	0.331855244655048
22.9884149692775	-0.0995961684940199	22.9884149692775	-0.0167428247380785	22.9884149692775	0.621518125255426	22.9884149692775	0.301267622265158
23.1348443314511	-0.0811576512716193	23.1348443314511	0.0151456813740694	23.1348443314511	0.669931489217785	23.1348443314511	0.258946970486492
23.1957801250872	-0.0733557699319597	23.1957801250872	0.0283158040903069	23.1957801250872	0.688425873871931	23.1957801250872	0.240804229326698
23.3692399127715	-0.0506947078193464	23.3692399127715	0.0655852779010051	23.3692399127715	0.736066531775111	23.3692399127715	0.18735977966533
23.4717388782213	-0.0370254650405479	23.4717388782213	0.0873845118350601	23.4717388782213	0.760605321297849	23.4717388782213	0.154626721424586
23.6425704873043	-0.0137834575941914	23.6425704873043	0.123347389927918	23.6425704873043	0.795539798022542	23.6425704873043	0.0981695021974983
23.7476976313554	8.0507536438456E-4	23.7476976313554	0.145249020596253	23.7476976313554	0.81333280079759	23.7476976313554	0.0622448061836962
23.8107739177861	0.00966270134128893	23.8107739177861	0.158306114659896	23.8107739177861	0.822653581023407	23.8107739177861	0.0402577904043313
24.0236563844895	0.0401358512828401	24.0236563844895	0.201909330373889	24.0236563844895	0.846608312371158	24.0236563844895	-0.0363415163959772
24.0516844722436	0.0440499930598022	24.0516844722436	0.207292517629266	24.0516844722436	0.848410962886202	24.0516844722436	-0.0462376181783403
24.2759091742764	0.0745541016295485	24.2759091742764	0.247794658112391	24.2759091742764	0.854141545326469	24.2759091742764	-0.123651866804608
24.3306729137035	0.0818098869395249	24.3306729137035	0.25700437615053	24.3306729137035	0.853051031709221	24.3306729137035	-0.142165734278464
24.4128185228441	0.0924743236416313	24.4128185228441	0.270238063839764	24.4128185228441	0.849743435784792	24.4128185228441	-0.169407770897703
24.4675822622713	0.0994377872677937	24.4675822622713	0.2786732627206	24.4675822622713	0.846423821502803	24.4675822622713	-0.187216618916158
24.5223460016984	0.10628432222043	24.5223460016984	0.286798653938514	24.5223460016984	0.842212566954918	24.5223460016984	-0.204743459152453
24.6592553502661	0.122889096655346	24.6592553502661	0.305756723458015	24.6592553502661	0.827783504421909	24.6592553502661	-0.247326775696236
24.7140190896932	0.129326381250642	24.7140190896932	0.312797787855703	24.7140190896932	0.820451508943387	24.7140190896932	-0.26386658869497
24.7961646988339	0.138763066880725	24.7961646988339	0.322778495084257	24.7961646988339	0.807781690227048	24.7961646988339	-0.288147543601516
24.850928438261	0.144908029792207	24.850928438261	0.32904504032464	24.850928438261	0.798220594083785	24.850928438261	-0.303982337144847
25.0365159526415	0.164741111025578	25.0365159526415	0.347811709830829	25.0365159526415	0.759211160296938	25.0365159526415	-0.35516526480415
25.1107509583937	0.17222133029108	25.1107509583937	0.354242461784948	25.1107509583937	0.740901503821254	25.1107509583937	-0.37449086519779
25.2963384727741	0.189789345385221	25.2963384727741	0.367629552049355	25.2963384727741	0.688362655229674	25.2963384727741	-0.41993593950669
25.3668001783813	0.195872936640138	25.3668001783813	0.371461674681358	25.3668001783813	0.665778980850882	25.3668001783813	-0.435611715621501
25.5431220057469	0.209615172337898	25.5431220057469	0.378265889751134	25.5431220057469	0.604785578272204	25.5431220057469	-0.47083762716557
25.6134161480064	0.214503670921087	25.6134161480064	0.379868900753237	25.6134161480064	0.57868433596802	25.6134161480064	-0.483287208321141
25.9271519672559	0.231897416289666	25.9271519672559	0.379132789108067	25.9271519672559	0.45135751754664	25.9271519672559	-0.52678196250854
25.9894393674889	0.234490211053074	25.9894393674889	0.377484621621451	25.9894393674889	0.424159125032724	25.9894393674889	-0.533072703707544
26.0166538240102	0.235537705654593	26.0166538240102	0.3766028362406	26.0166538240102	0.412011827009124	26.0166538240102	-0.535589105329984
26.3455710869573	0.243879969606598	26.3455710869573	0.358377572923074	26.3455710869573	0.255398869072942	26.3455710869573	-0.554225609683074
26.3727855434786	0.2442129448386	26.3727855434786	0.35624345921915	26.3727855434786	0.241630005103458	26.3727855434786	-0.554793158917347
26.4	0.244491318766499	26.4	0.354013646556567	26.4	0.22773722620723	26.4	-0.55521178303295
