# Supplementary material for: Predicting double negativity using transmitted phase in space coiling metamaterials
Source: R Soc Open Sci. 2018 May 16;5(5):171042. doi: 10.1098/rsos.171042 (PMC5990839; doi:10.1098/rsos.171042)
Supplement: fig3b.txt [file rsos171042supp3.txt]

Arc length	3.1khz	3.2khz	3.3khz	3.4khz	3.5khz
0	0.83772	1.36064	1.67737	1.87325	1.96562
0.0615	0.77766	1.30746	1.63564	1.84562	1.95446
0.1856	0.65561	1.19704	1.54646	1.78323	1.92383
0.30785	0.53426	1.08422	1.45212	1.71309	1.88305
0.42262	0.41931	0.97465	1.3577	1.63942	1.8352
0.474	0.36754	0.92445	1.31359	1.60398	1.81077
0.52043	0.32057	0.87847	1.27274	1.57064	1.78709
0.61445	0.22498	0.78358	1.18716	1.4993	1.73445
0.73532	0.10087	0.65781	1.07128	1.39986	1.65744
0.7507	0.08497	0.6415	1.05606	1.38658	1.64688
0.78625	0.04815	0.60354	1.02047	1.35536	1.62184
0.83348	-9.62169E-4	0.55255	0.97231	1.31272	1.58716
0.9799	-0.15457	0.39032	0.81659	1.17208	1.46946
1.07602	-0.25651	0.28044	0.7091	1.07283	1.38382
1.13486	-0.3192	0.212	0.64138	1.00947	1.32818
1.21654	-0.40354	0.11878	0.54813	0.92114	1.24928
1.37832	-0.56777	-0.06631	0.35991	0.7396	1.08335
1.39727	-0.58664	-0.08789	0.33769	0.71789	1.06319
1.44923	-0.63796	-0.14692	0.27666	0.65798	1.00723
1.48076	-0.66935	-0.18337	0.23867	0.62038	0.97177
1.58911	-0.77471	-0.30701	0.1088	0.49082	0.84842
1.64808	-0.83041	-0.37322	0.03857	0.42008	0.78031
1.8625	-1.02314	-0.60761	-0.21413	0.16152	0.52696
1.90247	-1.05736	-0.65019	-0.26077	0.1131	0.47874
2.07827	-1.20156	-0.83335	-0.46416	-0.10075	0.26295
2.12026	-1.23448	-0.87611	-0.51233	-0.15204	0.21051
2.27578	-1.35126	-1.03111	-0.68931	-0.34269	0.01331
2.32419	-1.38597	-1.07829	-0.74396	-0.40227	-0.04905
2.40064	-1.43755	-1.14958	-0.82725	-0.49373	-0.14543
2.50918	-1.50664	-1.24751	-0.94332	-0.62259	-0.28269
2.57779	-1.54758	-1.3072	-1.0151	-0.70322	-0.3695
2.65675	-1.59137	-1.37274	-1.09496	-0.79378	-0.46787
2.72449	-1.62624	-1.42636	-1.1611	-0.86947	-0.55073
2.79955	-1.66238	-1.48384	-1.23315	-0.95287	-0.64299
2.89086	-1.70201	-1.54932	-1.31655	-1.05046	-0.75191
2.95105	-1.72552	-1.58981	-1.36896	-1.11245	-0.82171
3.01375	-1.74781	-1.62974	-1.42141	-1.17505	-0.89273
3.10052	-1.77496	-1.6812	-1.49036	-1.25838	-0.98819
3.17669	-1.79524	-1.72274	-1.54741	-1.32835	-1.06926
3.2286	-1.80716	-1.74911	-1.58443	-1.37434	-1.12306
3.33386	-1.82661	-1.79773	-1.65486	-1.46336	-1.22853
3.40236	-1.83587	-1.82589	-1.69737	-1.51825	-1.29456
3.44361	-1.84014	-1.84152	-1.72169	-1.55014	-1.33333
3.5412	-1.8464	-1.87453	-1.77546	-1.62215	-1.4221
3.62889	-1.84737	-1.89944	-1.81921	-1.68268	-1.4983
3.65765	-1.84673	-1.90663	-1.83263	-1.70168	-1.52257
3.8173	-1.83356	-1.935	-1.89445	-1.7938	-1.64357
3.86904	-1.82607	-1.94069	-1.91095	-1.82022	-1.67956
3.87881	-1.82446	-1.94156	-1.91385	-1.82499	-1.68616
3.97488	-1.80523	-1.94609	-1.93814	-1.8676	-1.74669
4.07038	-1.78111	-1.94465	-1.95583	-1.90317	-1.79994
4.07726	-1.77911	-1.94426	-1.95683	-1.90547	-1.80355
4.12902	-1.76326	-1.94044	-1.9633	-1.92168	-1.8295
4.28754	-1.70625	-1.91824	-1.97141	-1.95873	-1.89579
4.3101	-1.6971	-1.91379	-1.97113	-1.96246	-1.90361
4.41481	-1.65121	-1.88896	-1.96514	-1.97474	-1.93463
4.51032	-1.60448	-1.86029	-1.95297	-1.97872	-1.95538
4.53757	-1.59029	-1.85106	-1.94832	-1.97859	-1.95997
4.73187	-1.47819	-1.77169	-1.90005	-1.96143	-1.97573
4.76485	-1.45724	-1.75585	-1.88922	-1.95569	-1.97544
4.86326	-1.39147	-1.70454	-1.85238	-1.93366	-1.96947
4.94338	-1.33427	-1.65826	-1.81735	-1.91033	-1.95895
5.01389	-1.28214	-1.61483	-1.78316	-1.88582	-1.94516
5.21408	-1.12228	-1.47599	-1.66807	-1.79627	-1.88439
5.24145	-1.09901	-1.45518	-1.65023	-1.7817	-1.87359
5.3836	-0.97488	-1.34173	-1.55063	-1.69764	-1.80767
5.42588	-0.93705	-1.30652	-1.51912	-1.67039	-1.78546
5.47756	-0.89024	-1.26255	-1.47943	-1.63568	-1.75669
5.50622	-0.86401	-1.23774	-1.45687	-1.61576	-1.73997
5.53102	-0.84116	-1.21601	-1.43702	-1.59814	-1.72505
5.57592	-0.79942	-1.1761	-1.40034	-1.56535	-1.69701
5.59757	-0.77912	-1.15657	-1.38229	-1.54912	-1.68301
5.6628	-0.71731	-1.0967	-1.32658	-1.49858	-1.63893
5.76174	-0.62163	-1.00276	-1.23808	-1.41716	-1.56656
5.94912	-0.43443	-0.81502	-1.05779	-1.24772	-1.41182
6.06031	-0.31965	-0.69753	-0.94297	-1.13776	-1.30909
6.11599	-0.26113	-0.637	-0.88328	-1.08006	-1.25458
6.1317	-0.2445	-0.61972	-0.86617	-1.06347	-1.23883
6.16733	-0.20703	-0.58066	-0.82741	-1.02576	-1.20293
6.17268	-0.20139	-0.57476	-0.82155	-1.02004	-1.19747
6.20388	-0.16838	-0.54019	-0.78711	-0.98641	-1.16531
6.27148	-0.09631	-0.46413	-0.71087	-0.91146	-1.09308
6.27994	-0.08732	-0.45462	-0.7013	-0.90203	-1.08396
6.40202	0.04151	-0.31726	-0.56253	-0.76455	-0.9503
6.52222	0.16669	-0.18214	-0.42478	-0.62689	-0.81513
6.75732	0.40769	0.08283	-0.15103	-0.34983	-0.53928
6.78229	0.43299	0.11103	-0.12161	-0.31979	-0.50909
6.80725	0.45821	0.13921	-0.09216	-0.28966	-0.47875
6.80775	0.45872	0.13978	-0.09157	-0.28906	-0.47813
6.8308	0.48194	0.1658	-0.06433	-0.26115	-0.44998
6.84345	0.49466	0.18007	-0.04937	-0.2458	-0.43448
6.85306	0.50431	0.19092	-0.03799	-0.23412	-0.42267
7.09856	0.74734	0.46774	0.25508	0.06918	-0.11343
7.15405	0.80048	0.52925	0.32088	0.1379	-0.04271
7.2707	0.90915	0.65612	0.45729	0.28096	0.10518
7.27937	0.91706	0.66542	0.46733	0.29153	0.11614
7.30431	0.93968	0.69205	0.4961	0.32183	0.14759
7.33671	0.9688	0.72643	0.53331	0.36108	0.18839
7.37282	1.00087	0.76444	0.57454	0.40464	0.23376
7.44364	1.06261	0.83805	0.65468	0.48955	0.32244
7.47193	1.08685	0.86712	0.68642	0.52328	0.35777
7.50827	1.11762	0.90417	0.72698	0.56645	0.40306
7.54607	1.1492	0.94235	0.76888	0.61114	0.45004
7.58794	1.18351	0.98402	0.81472	0.66013	0.50162
7.68123	1.25753	1.07469	0.91491	0.76758	0.61519
7.7185	1.28615	1.11007	0.95418	0.80985	0.66002
7.73513	1.29874	1.1257	0.97158	0.82861	0.67995
7.76329	1.3198	1.15192	1.00079	0.86014	0.71348
7.83698	1.37325	1.21888	1.07565	0.94112	0.79979
7.85717	1.38748	1.23681	1.09575	0.96292	0.82307
7.94937	1.45021	1.31649	1.18542	1.06042	0.92748
7.96435	1.46005	1.32909	1.19965	1.07594	0.94414
7.98632	1.47431	1.34739	1.22035	1.09853	0.96841
7.98702	1.47476	1.34796	1.22101	1.09925	0.96918
7.99752	1.48149	1.35663	1.23082	1.10997	0.98071
7.99806	1.48184	1.35708	1.23132	1.11052	0.9813
8.00411	1.4857	1.36205	1.23696	1.11667	0.98792
8.1523	1.57518	1.47889	1.37019	1.26292	1.14591
8.15246	1.57527	1.47901	1.37033	1.26308	1.14608
8.1605	1.57985	1.48507	1.37728	1.27073	1.15439
8.21401	1.6095	1.52453	1.42268	1.32088	1.20889
8.2545	1.63098	1.55341	1.45604	1.35785	1.24916
8.27246	1.64023	1.56594	1.47056	1.37396	1.26674
8.28398	1.64609	1.57389	1.47978	1.3842	1.27792
8.37926	1.69205	1.63691	1.55317	1.46594	1.36739
8.43314	1.71609	1.6704	1.59243	1.50986	1.41565
8.44104	1.71949	1.67517	1.59805	1.51616	1.42258
8.45842	1.72688	1.68557	1.61029	1.52989	1.43771
8.59506	1.77982	1.76171	1.70066	1.63181	1.55048
8.61791	1.78778	1.77347	1.71476	1.64781	1.56828
8.63124	1.79231	1.7802	1.72285	1.657	1.57852
8.63771	1.79449	1.78342	1.72673	1.6614	1.58342
8.66386	1.80307	1.79622	1.74212	1.67891	1.60293
8.68585	1.81005	1.80669	1.75474	1.69328	1.61897
8.71267	1.81825	1.81909	1.76973	1.71038	1.63808
8.72846	1.82293	1.8262	1.77835	1.72023	1.64909
8.73198	1.82395	1.82777	1.78026	1.7224	1.65153
8.76706	1.83385	1.84301	1.79879	1.74362	1.67531
8.78783	1.83945	1.8517	1.8094	1.75579	1.68897
8.7966	1.84176	1.8553	1.8138	1.76084	1.69464
8.8276	1.84963	1.86768	1.82897	1.77828	1.71426
8.88635	1.86337	1.88967	1.85607	1.80956	1.74954
8.91466	1.86942	1.89958	1.86836	1.8238	1.76566
8.92038	1.8706	1.90152	1.87078	1.82661	1.76884
8.92174	1.87088	1.90198	1.87135	1.82727	1.76959
8.92792	1.87214	1.90406	1.87394	1.83027	1.773
8.9296	1.87248	1.90462	1.87464	1.83108	1.77391
8.93557	1.87368	1.90661	1.87711	1.83395	1.77717
8.99202	1.88426	1.92437	1.89934	1.85982	1.80655
8.99883	1.88544	1.9264	1.90188	1.86279	1.80993
9.00117	1.88584	1.92709	1.90275	1.8638	1.81108
9.00541	1.88657	1.92833	1.90431	1.86563	1.81316
9.0144	1.88808	1.93093	1.90758	1.86945	1.81752
9.01463	1.88812	1.93099	1.90767	1.86955	1.81763
9.02153	1.88926	1.93296	1.91014	1.87245	1.82093
9.02818	1.89033	1.93482	1.9125	1.87521	1.82408
9.07069	1.89678	1.94618	1.9269	1.8921	1.84338
9.07088	1.89681	1.94623	1.92696	1.89217	1.84346
9.09	1.89948	1.95101	1.93306	1.89934	1.85167
9.13028	1.90466	1.96045	1.94514	1.91358	1.86801
9.13706	1.90547	1.96195	1.94707	1.91586	1.87063
9.13946	1.90576	1.96248	1.94775	1.91666	1.87155
9.15982	1.90808	1.96682	1.95335	1.92328	1.87917
9.17105	1.90928	1.96911	1.95631	1.9268	1.88323
9.19662	1.91186	1.97408	1.96277	1.93447	1.89208
9.20303	1.91246	1.97527	1.96432	1.93631	1.89421
9.23576	1.91535	1.981	1.97182	1.94527	1.90457
9.27981	1.91862	1.98781	1.98083	1.95606	1.91712
9.28008	1.91864	1.98785	1.98088	1.95613	1.91719
9.28096	1.9187	1.98798	1.98105	1.95633	1.91743
9.30169	1.91999	1.99081	1.98483	1.96089	1.92275
9.32305	1.92117	1.99349	1.98845	1.96526	1.92787
9.33688	1.92185	1.99509	1.99063	1.96791	1.93098
9.34394	1.92218	1.99587	1.99169	1.96921	1.9325
9.35478	1.92265	1.99703	1.99327	1.97112	1.93475
9.37232	1.92334	1.99876	1.99565	1.97404	1.93818
9.37844	1.92356	1.99933	1.99644	1.975	1.93932
9.38168	1.92367	1.99962	1.99684	1.9755	1.93991
9.39554	1.92409	2.00081	1.9985	1.97754	1.94232
9.40586	1.92437	2.00163	1.99966	1.97896	1.94402
9.41693	1.92463	2.00245	2.00082	1.9804	1.94573
9.42384	1.92477	2.00292	2.0015	1.98126	1.94675
9.4296	1.92488	2.0033	2.00205	1.98194	1.94757
9.44239	1.92508	2.00408	2.00318	1.98336	1.94928
9.45993	1.92527	2.005	2.00456	1.98512	1.95139
9.46546	1.92531	2.00526	2.00496	1.98562	1.95201
9.47104	1.92534	2.00551	2.00534	1.98611	1.9526
9.47132	1.92534	2.00552	2.00535	1.98613	1.95263
9.48696	1.92537	2.00611	2.0063	1.98736	1.95414
9.48787	1.92537	2.00615	2.00635	1.98742	1.95422
9.48981	1.92536	2.00621	2.00646	1.98756	1.95439
9.50295	1.92532	2.00659	2.0071	1.98842	1.95546
9.5089	1.92528	2.00674	2.00736	1.98877	1.95589
9.516	1.92522	2.00688	2.00763	1.98914	1.95637
9.51726	1.9252	2.0069	2.00768	1.98921	1.95645
9.51932	1.92518	2.00694	2.00775	1.98931	1.95658
9.53248	1.92501	2.00712	2.00814	1.98987	1.95731
9.53875	1.92491	2.00717	2.00828	1.99009	1.95761
9.5413	1.92486	2.00718	2.00833	1.99017	1.95772
9.55135	1.92467	2.00721	2.0085	1.99044	1.9581
9.56828	1.92426	2.00713	2.00862	1.99072	1.95853
9.57342	1.92412	2.00708	2.00862	1.99076	1.95862
9.57433	1.92409	2.00706	2.00862	1.99077	1.95863
9.57805	1.92398	2.00701	2.0086	1.99078	1.95867
9.58216	1.92385	2.00695	2.00858	1.99078	1.95871
9.58835	1.92365	2.00684	2.00851	1.99076	1.95873
9.5979	1.92332	2.00662	2.00837	1.99068	1.9587
9.6	1.92324	2.00657	2.00833	1.99065	1.95868
9.60256	1.70946	1.85608	1.89567	1.90694	1.90471
9.61067	1.03207	1.37912	1.53851	1.64141	1.73336
9.61784	0.43151	0.95611	1.22161	1.40566	1.58097
9.62471	-0.14483	0.55006	0.91731	1.17918	1.43441
9.62667	-0.3097	0.43388	0.83023	1.11434	1.39242
9.63586	-1.084	-0.11185	0.42105	0.80955	1.19484
9.65012	-2.28393	-0.95761	-0.2131	0.33719	0.88862
9.65013	-2.28495	-0.95833	-0.21364	0.33678	0.88836
9.65333	-2.55471	-1.14849	-0.35624	0.23054	0.81944
9.66461	-3.50504	-1.81844	-0.85869	-0.14388	0.5765
9.67732	-4.57665	-2.574	-1.42543	-0.5663	0.30225
9.67732	-4.57682	-2.57411	-1.42551	-0.56636	0.30221
9.68	-4.8028	-2.73346	-1.54505	-0.65547	0.24434
9.6921	-4.8034	-2.73396	-1.5455	-0.6559	0.24392
9.71462	-4.8052	-2.73582	-1.54745	-0.65801	0.24154
9.71587	-4.80533	-2.73596	-1.5476	-0.65818	0.24135
9.72069	-4.80584	-2.73653	-1.54823	-0.65887	0.24054
9.7256	-4.80641	-2.73717	-1.54893	-0.65966	0.23962
9.73437	-4.80752	-2.73845	-1.55035	-0.66127	0.23774
9.75648	-4.81091	-2.74246	-1.55488	-0.66643	0.23164
9.75734	-4.81107	-2.74264	-1.55509	-0.66666	0.23136
9.78332	-4.8162	-2.74888	-1.56224	-0.67489	0.22156
9.78349	-4.81624	-2.74893	-1.56229	-0.67495	0.22149
9.78581	-4.81676	-2.74957	-1.56302	-0.6758	0.22047
9.7896	-4.81763	-2.75063	-1.56425	-0.67722	0.21878
9.81535	-4.82423	-2.75887	-1.57378	-0.68828	0.20551
9.8252	-4.82708	-2.76247	-1.57798	-0.69316	0.19964
9.82538	-4.82713	-2.76253	-1.57806	-0.69325	0.19953
9.82605	-4.82733	-2.76279	-1.57836	-0.6936	0.19911
9.8268	-4.82756	-2.76308	-1.5787	-0.69399	0.19863
9.82833	-4.82803	-2.76368	-1.57939	-0.69481	0.19765
9.84039	-4.83187	-2.76856	-1.58511	-0.70147	0.18962
9.85795	-4.83791	-2.7763	-1.59417	-0.71207	0.17684
9.86535	-4.84061	-2.77976	-1.59823	-0.71682	0.17109
9.86851	-4.8418	-2.78129	-1.60003	-0.71893	0.16855
9.88552	-4.84855	-2.79001	-1.61029	-0.73095	0.15401
9.88808	-4.84961	-2.79139	-1.61192	-0.73286	0.15169
9.89583	-4.85294	-2.79571	-1.61701	-0.73883	0.14447
9.91243	-4.86048	-2.80553	-1.6286	-0.75245	0.12797
9.91288	-4.86069	-2.80581	-1.62893	-0.75283	0.12751
9.9131	-4.8608	-2.80594	-1.62909	-0.75302	0.12728
9.91359	-4.86103	-2.80625	-1.62945	-0.75345	0.12676
9.92399	-4.86614	-2.81293	-1.63736	-0.76274	0.11549
9.92593	-4.86712	-2.81422	-1.63888	-0.76453	0.11332
9.93135	-4.86992	-2.81788	-1.64321	-0.76963	0.10713
9.93439	-4.87149	-2.81995	-1.64566	-0.77251	0.10364
9.93879	-4.87382	-2.823	-1.64927	-0.77676	0.09848
9.95419	-4.88236	-2.83423	-1.66259	-0.79244	0.07944
9.96647	-4.88961	-2.8438	-1.67395	-0.80583	0.06318
9.97023	-4.89192	-2.84684	-1.67757	-0.81009	0.058
9.9791	-4.89761	-2.85437	-1.6865	-0.82063	0.0452
9.98556	-4.9019	-2.86003	-1.69324	-0.82857	0.03555
9.99039	-4.90518	-2.86438	-1.6984	-0.83466	0.02815
9.99979	-4.91175	-2.87308	-1.70875	-0.84686	0.01331
10.00411	-4.91485	-2.87719	-1.71363	-0.85263	0.00629
10.01112	-4.92001	-2.88404	-1.72179	-0.86226	-0.00542
10.02198	-4.92819	-2.89492	-1.73475	-0.87755	-0.02403
10.02293	-4.92892	-2.89589	-1.7359	-0.87892	-0.02569
10.02337	-4.92924	-2.89632	-1.73642	-0.87953	-0.02644
10.02565	-4.93096	-2.89862	-1.73916	-0.88277	-0.03039
10.02938	-4.93379	-2.90239	-1.74366	-0.8881	-0.03687
10.03105	-4.93511	-2.90415	-1.74576	-0.89057	-0.03989
10.03123	-4.93525	-2.90435	-1.74599	-0.89085	-0.04022
10.05266	-4.9527	-2.9277	-1.77389	-0.92384	-0.08042
10.05815	-4.95732	-2.93392	-1.78132	-0.93264	-0.09116
10.0589	-4.95795	-2.93477	-1.78234	-0.93385	-0.09262
10.07555	-4.97234	-2.95418	-1.80559	-0.96141	-0.12626
10.08694	-4.9825	-2.96794	-1.82211	-0.981	-0.15019
10.0915	-4.98659	-2.97349	-1.82878	-0.98892	-0.15987
10.10038	-4.99461	-2.98441	-1.8419	-1.0045	-0.17891
10.1174	-5.01053	-3.00614	-1.86805	-1.03558	-0.21692
10.12121	-5.01418	-3.01113	-1.87406	-1.04273	-0.22567
10.12892	-5.02166	-3.02138	-1.88641	-1.05742	-0.24364
10.13784	-5.03014	-3.03302	-1.90047	-1.07415	-0.26413
10.14417	-5.03586	-3.04091	-1.90999	-1.08549	-0.27802
10.14768	-5.03891	-3.04512	-1.91508	-1.09156	-0.28547
10.16027	-5.04956	-3.05989	-1.93296	-1.11289	-0.31162
10.17311	-5.06	-3.07442	-1.9506	-1.13395	-0.33747
10.18066	-5.06593	-3.08272	-1.96068	-1.14599	-0.35226
10.18414	-5.06861	-3.08648	-1.96525	-1.15146	-0.35899
10.18637	-5.07031	-3.08886	-1.96815	-1.15493	-0.36325
10.18857	-5.07197	-3.0912	-1.97099	-1.15833	-0.36743
10.19303	-5.07531	-3.0959	-1.97672	-1.16518	-0.37586
10.19671	-5.07801	-3.09971	-1.98136	-1.17074	-0.3827
10.1984	-5.07925	-3.10146	-1.98349	-1.17329	-0.38584
10.21837	-5.09309	-3.12114	-2.00756	-1.20216	-0.42139
10.22256	-5.09579	-3.12498	-2.01225	-1.20778	-0.42832
10.22461	-5.0971	-3.12684	-2.01452	-1.21051	-0.43168
10.22632	-5.09818	-3.12838	-2.0164	-1.21277	-0.43446
10.23266	-5.102	-3.13384	-2.02308	-1.22078	-0.44434
10.24174	-5.10727	-3.14137	-2.03231	-1.23187	-0.45801
10.24815	-5.11084	-3.1465	-2.03861	-1.23943	-0.46733
10.25604	-5.11508	-3.15261	-2.0461	-1.24844	-0.47845
10.28148	-5.12754	-3.17066	-2.06832	-1.27518	-0.51146
10.28433	-5.12882	-3.17253	-2.07063	-1.27797	-0.5149
10.28448	-5.12889	-3.17263	-2.07075	-1.27811	-0.51508
10.28474	-5.129	-3.17279	-2.07095	-1.27835	-0.51538
10.28614	-5.12962	-3.17369	-2.07205	-1.27969	-0.51703
10.28688	-5.12994	-3.17416	-2.07264	-1.28039	-0.5179
10.29442	-5.1331	-3.17881	-2.07838	-1.28731	-0.52646
10.31076	-5.13917	-3.18777	-2.08948	-1.30073	-0.54307
10.32521	-5.14405	-3.19509	-2.09858	-1.31174	-0.55671
10.32777	-5.14486	-3.19631	-2.1001	-1.31358	-0.559
10.33045	-5.14569	-3.19756	-2.10166	-1.31548	-0.56135
10.33295	-5.14643	-3.19868	-2.10306	-1.31717	-0.56346
10.33576	-5.14725	-3.19992	-2.10461	-1.31905	-0.56578
10.34544	-5.1499	-3.20396	-2.10967	-1.3252	-0.57342
10.35184	-5.15151	-3.20645	-2.1128	-1.329	-0.57815
10.36685	-5.15487	-3.21171	-2.11944	-1.3371	-0.58824
10.36806	-5.15512	-3.2121	-2.11993	-1.33771	-0.589
10.37449	-5.15635	-3.21409	-2.12245	-1.34079	-0.59285
10.38945	-5.1588	-3.21813	-2.12763	-1.34715	-0.60081
10.39193	-5.15915	-3.21872	-2.12839	-1.3481	-0.602
10.39664	-5.15977	-3.21979	-2.12978	-1.34981	-0.60415
10.39686	-5.1598	-3.21983	-2.12984	-1.34989	-0.60425
10.39694	-5.15981	-3.21985	-2.12986	-1.34991	-0.60428
10.39702	-5.15982	-3.21987	-2.12989	-1.34994	-0.60432
10.39911	-5.16008	-3.22032	-2.13047	-1.35067	-0.60523
10.4002	-5.16021	-3.22055	-2.13077	-1.35104	-0.6057
10.40168	-5.16038	-3.22086	-2.13117	-1.35154	-0.60632
10.40307	-5.16055	-3.22114	-2.13154	-1.35199	-0.6069
10.42508	-5.1625	-3.22481	-2.13641	-1.35807	-0.61459
10.42634	-5.16258	-3.22498	-2.13663	-1.35835	-0.61495
10.42643	-5.16259	-3.22499	-2.13665	-1.35837	-0.61497
10.4265	-5.16259	-3.225	-2.13666	-1.35839	-0.61499
10.44982	-5.16341	-3.22714	-2.1397	-1.36231	-0.62005
10.45214	-5.16342	-3.22726	-2.13989	-1.36257	-0.62039
10.45281	-5.16342	-3.2273	-2.13995	-1.36264	-0.62048
10.45549	-5.16342	-3.22741	-2.14014	-1.3629	-0.62083
10.45638	-5.16342	-3.22745	-2.14019	-1.36298	-0.62093
10.45846	-5.1634	-3.22752	-2.14032	-1.36315	-0.62117
10.4772	-5.16283	-3.22754	-2.1407	-1.36383	-0.62219
10.48	-5.16268	-3.22745	-2.14064	-1.3638	-0.62218
10.48367	-4.68705	-2.9217	-1.92405	-1.204	-0.50839
10.4996	-2.6246	-1.5956	-0.98438	-0.51036	-0.01399
10.50301	-2.18265	-1.31137	-0.78292	-0.36158	0.09215
10.50667	-1.70922	-1.00688	-0.56707	-0.20214	0.20594
10.51093	-1.15676	-0.65153	-0.31513	-0.01601	0.33883
10.5139	-0.77198	-0.40401	-0.13963	0.11367	0.43146
10.51685	-0.39117	-0.15922	0.03377	0.2416	0.52253
10.52634	0.83679	0.63002	0.59272	0.65381	0.81578
10.53333	1.74308	1.21304	1.00613	0.95931	1.034
10.53839	2.39812	1.63469	1.3054	1.18079	1.19267
10.54604	3.39032	2.27382	1.75946	1.51733	1.43451
10.56	5.2015	3.44183	2.5906	2.13496	1.88067
10.5816	5.20309	3.44304	2.59165	2.13596	1.88171
10.58246	5.20317	3.4431	2.59171	2.13602	1.88178
10.58479	5.20338	3.44328	2.59188	2.1362	1.88199
10.58715	5.2036	3.44347	2.59206	2.13639	1.88221
10.58783	5.20367	3.44353	2.59212	2.13645	1.88227
10.58911	5.2038	3.44364	2.59222	2.13656	1.8824
10.59439	5.20434	3.44412	2.59269	2.13707	1.88299
10.61303	5.20658	3.44619	2.59481	2.1394	1.88577
10.64717	5.21212	3.45166	2.60063	2.14603	1.89389
10.64735	5.21216	3.45169	2.60067	2.14608	1.89394
10.6474	5.21217	3.4517	2.60068	2.14609	1.89396
10.64748	5.21218	3.45172	2.6007	2.1461	1.89398
10.64767	5.21221	3.45175	2.60073	2.14615	1.89403
10.65369	5.2133	3.45286	2.60194	2.14754	1.89576
10.65652	5.21389	3.45346	2.60259	2.1483	1.89669
10.65818	5.21424	3.45382	2.60298	2.14875	1.89724
10.66548	5.21569	3.4553	2.6046	2.15062	1.89956
10.66915	5.21645	3.45609	2.60546	2.15162	1.9008
10.70774	5.22592	3.46611	2.61658	2.16463	1.91706
10.72074	5.2297	3.47019	2.62116	2.17004	1.92385
10.73505	5.23422	3.4751	2.62669	2.17658	1.93208
10.73666	5.23475	3.47568	2.62735	2.17735	1.93306
10.75915	5.24264	3.48435	2.63717	2.189	1.94776
10.79195	5.25596	3.49915	2.65403	2.20908	1.97318
10.80814	5.26323	3.50729	2.66335	2.22021	1.98729
10.8091	5.26365	3.50776	2.6639	2.22087	1.98812
10.81004	5.26407	3.50823	2.66443	2.22151	1.98893
10.82139	5.2696	3.51446	2.67158	2.23006	1.9998
10.82264	5.27022	3.51516	2.67239	2.23103	2.00103
10.82315	5.27047	3.51545	2.67271	2.23142	2.00152
10.84393	5.28107	3.52749	2.6866	2.24807	2.02272
10.87222	5.29637	3.54507	2.70698	2.27261	2.05402
10.87271	5.29664	3.54538	2.70734	2.27305	2.05458
10.87643	5.2987	3.54776	2.71011	2.27638	2.05883
10.87713	5.29909	3.54821	2.71063	2.27701	2.05964
10.8786	5.29991	3.54916	2.71174	2.27835	2.06135
10.87964	5.30051	3.54985	2.71254	2.27931	2.06258
10.8845	5.30331	3.5531	2.71632	2.28388	2.06841
10.88548	5.30388	3.55376	2.71709	2.28481	2.06961
10.90804	5.31737	3.56949	2.73546	2.30701	2.09801
10.9144	5.32096	3.57373	2.74045	2.31306	2.10577
10.91796	5.32295	3.5761	2.74323	2.31644	2.1101
10.92652	5.32788	3.58195	2.75011	2.3248	2.12082
10.94072	5.3363	3.59196	2.76191	2.33913	2.13922
10.94279	5.33743	3.59331	2.76351	2.34109	2.14173
10.96613	5.34952	3.60792	2.78084	2.36223	2.16892
10.96633	5.34962	3.60803	2.78098	2.3624	2.16914
10.97051	5.35164	3.6105	2.78392	2.36599	2.17377
10.977	5.3547	3.61425	2.78839	2.37146	2.18082
10.98287	5.35739	3.61755	2.79234	2.37629	2.18704
10.99146	5.36118	3.62223	2.79795	2.38317	2.19591
11.0065	5.36738	3.62997	2.80726	2.39462	2.21069
11.01121	5.36921	3.63228	2.81005	2.39805	2.21513
11.0247	5.37422	3.63856	2.81763	2.40738	2.22718
11.0313	5.37656	3.64152	2.82121	2.41178	2.23288
11.04174	5.38014	3.64606	2.8267	2.41856	2.24165
11.0484	5.38234	3.64886	2.83009	2.42275	2.24707
11.0563	5.38486	3.65208	2.83401	2.42759	2.25334
11.05819	5.38544	3.65283	2.83493	2.42872	2.25481
11.08769	5.39313	3.66283	2.84716	2.44388	2.27449
11.10009	5.39591	3.66649	2.85166	2.44948	2.28176
11.10109	5.39612	3.66677	2.85201	2.44991	2.28232
11.10222	5.39636	3.66708	2.85239	2.45038	2.28294
11.10244	5.3964	3.66714	2.85247	2.45048	2.28306
11.10598	5.39713	3.66811	2.85366	2.45196	2.28499
11.10688	5.39731	3.66835	2.85396	2.45234	2.28548
11.11386	5.39867	3.67017	2.8562	2.45513	2.28911
11.14833	5.40414	3.67762	2.86549	2.46675	2.30427
11.15541	5.405	3.67884	2.86703	2.46868	2.3068
11.16666	5.40628	3.68066	2.86933	2.47158	2.3106
11.18362	5.40783	3.68298	2.87231	2.47538	2.3156
11.19626	5.40871	3.68439	2.87417	2.47777	2.31876
11.20026	5.40893	3.68478	2.87469	2.47843	2.31965
11.21062	5.40941	3.68565	2.87587	2.47998	2.32173
11.21331	5.40951	3.68585	2.87614	2.48034	2.3222
11.21519	5.40957	3.68597	2.87632	2.48057	2.32252
11.22817	5.40988	3.68671	2.87738	2.48199	2.32444
11.2426	5.40996	3.68721	2.87818	2.48311	2.32599
11.24665	5.40994	3.68729	2.87834	2.48333	2.32631
11.24882	5.40991	3.68732	2.87841	2.48344	2.32646
11.25168	5.40987	3.68735	2.87848	2.48356	2.32664
11.25412	5.40983	3.68737	2.87854	2.48365	2.32677
11.2626	5.40962	3.68735	2.87864	2.48385	2.3271
11.26371	5.40958	3.68734	2.87864	2.48386	2.32713
11.28	5.40888	3.68695	2.87841	2.48375	2.32711
11.28191	5.17764	3.5282	2.75247	2.37206	2.21802
11.2941	3.70514	2.5172	1.9502	1.6604	1.52266
11.29799	3.2353	2.19454	1.6941	1.43315	1.30053
11.30362	2.55471	1.7271	1.32301	1.1038	0.97854
11.30667	2.18581	1.47369	1.12181	0.92521	0.80389
11.31283	1.44032	0.96155	0.71512	0.56414	0.45073
11.32592	-0.14361	-0.12686	-0.14946	-0.20375	-0.30067
11.33313	-1.01551	-0.72594	-0.62528	-0.62629	-0.71407
11.33333	-1.04055	-0.74314	-0.63894	-0.63842	-0.72594
11.33386	-1.10464	-0.78717	-0.67392	-0.66948	-0.75634
11.3408	-1.94368	-1.36368	-1.13181	-1.07611	-1.15416
11.35006	-3.06467	-2.13395	-1.74366	-1.61949	-1.68586
11.36	-4.26845	-2.96119	-2.40081	-2.20318	-2.25706
11.37416	-4.26929	-2.96178	-2.4013	-2.20365	-2.25754
11.38719	-4.27023	-2.96248	-2.40191	-2.20425	-2.25821
11.39032	-4.27048	-2.96267	-2.40208	-2.20442	-2.2584
11.39704	-4.27103	-2.96309	-2.40246	-2.20481	-2.25885
11.40628	-4.27186	-2.96373	-2.40305	-2.20542	-2.25956
11.41154	-4.27236	-2.96412	-2.40342	-2.20581	-2.26
11.41731	-4.27294	-2.96458	-2.40384	-2.20626	-2.26053
11.42247	-4.27348	-2.96501	-2.40425	-2.20669	-2.26104
11.42402	-4.27364	-2.96514	-2.40438	-2.20683	-2.2612
11.43089	-4.27441	-2.96575	-2.40496	-2.20745	-2.26195
11.43626	-4.27504	-2.96626	-2.40544	-2.20797	-2.26257
11.4392	-4.27539	-2.96654	-2.40572	-2.20827	-2.26292
11.44532	-4.27615	-2.96716	-2.40631	-2.20892	-2.2637
11.45155	-4.27695	-2.96781	-2.40694	-2.2096	-2.26452
11.4534	-4.27719	-2.96801	-2.40714	-2.20981	-2.26477
11.46064	-4.27816	-2.96881	-2.40792	-2.21067	-2.2658
11.47013	-4.27951	-2.96992	-2.40901	-2.21187	-2.26727
11.48524	-4.2818	-2.97184	-2.41091	-2.21398	-2.26983
11.48546	-4.28183	-2.97187	-2.41094	-2.21401	-2.26987
11.48553	-4.28185	-2.97188	-2.41095	-2.21402	-2.26988
11.48616	-4.28195	-2.97196	-2.41103	-2.21411	-2.27
11.49488	-4.28336	-2.97315	-2.41222	-2.21544	-2.27162
11.50093	-4.28438	-2.97401	-2.41308	-2.2164	-2.2728
11.50633	-4.28531	-2.9748	-2.41388	-2.21729	-2.2739
11.50691	-4.28541	-2.97489	-2.41396	-2.21739	-2.27402
11.5221	-4.28817	-2.97724	-2.41634	-2.22006	-2.27731
11.52566	-4.28883	-2.97781	-2.41691	-2.22071	-2.27811
11.5435	-4.29234	-2.98082	-2.41998	-2.22418	-2.28241
11.55041	-4.29377	-2.98207	-2.42125	-2.22562	-2.28421
11.55315	-4.29435	-2.98257	-2.42177	-2.22621	-2.28494
11.56096	-4.29605	-2.98405	-2.42328	-2.22793	-2.28708
11.56503	-4.29696	-2.98484	-2.42409	-2.22886	-2.28824
11.57065	-4.29824	-2.98595	-2.42524	-2.23016	-2.28987
11.58307	-4.30116	-2.9885	-2.42787	-2.23318	-2.29363
11.58682	-4.30207	-2.9893	-2.4287	-2.23412	-2.29481
11.59635	-4.30443	-2.99138	-2.43084	-2.23659	-2.2979
11.59761	-4.30475	-2.99166	-2.43114	-2.23693	-2.29832
11.61101	-4.30827	-2.99476	-2.43436	-2.24062	-2.30296
11.61711	-4.30992	-2.99622	-2.43588	-2.24237	-2.30516
11.61829	-4.31024	-2.99651	-2.43618	-2.24272	-2.30559
11.62477	-4.31205	-2.9981	-2.43784	-2.24464	-2.308
11.62926	-4.31329	-2.99921	-2.43899	-2.24597	-2.30967
11.62992	-4.31348	-2.99937	-2.43917	-2.24617	-2.30992
11.65545	-4.32137	-3.0064	-2.44652	-2.25467	-2.32063
11.65555	-4.3214	-3.00642	-2.44655	-2.2547	-2.32067
11.68121	-4.33	-3.01412	-2.45465	-2.26409	-2.33253
11.68713	-4.33209	-3.016	-2.45662	-2.26639	-2.33544
11.69308	-4.33423	-3.01792	-2.45865	-2.26876	-2.33842
11.69845	-4.33619	-3.01969	-2.46052	-2.27093	-2.34117
11.70255	-4.33771	-3.02106	-2.46197	-2.27262	-2.34331
11.72397	-4.34598	-3.02852	-2.46987	-2.28182	-2.35496
11.73061	-4.34865	-3.03093	-2.47243	-2.2848	-2.35875
11.74	-4.35259	-3.0345	-2.47621	-2.28922	-2.36436
11.74727	-4.35564	-3.03726	-2.47916	-2.29266	-2.36873
11.74766	-4.3558	-3.03741	-2.47931	-2.29285	-2.36896
11.75228	-4.35774	-3.03918	-2.48119	-2.29505	-2.37175
11.76297	-4.36224	-3.04327	-2.48556	-2.30016	-2.37826
11.76328	-4.36237	-3.04339	-2.48569	-2.30031	-2.37845
11.77183	-4.36597	-3.04668	-2.4892	-2.30443	-2.38369
11.77395	-4.36687	-3.0475	-2.49007	-2.30546	-2.385
11.77849	-4.36878	-3.04925	-2.49195	-2.30766	-2.38781
11.77924	-4.36909	-3.04953	-2.49226	-2.30802	-2.38827
11.80029	-4.37821	-3.0579	-2.50125	-2.31861	-2.40178
11.82466	-4.38858	-3.06749	-2.51159	-2.33083	-2.4174
11.82902	-4.3903	-3.06908	-2.51331	-2.33286	-2.42
11.82973	-4.39057	-3.06933	-2.51358	-2.33318	-2.42041
11.83005	-4.39069	-3.06944	-2.5137	-2.33333	-2.4206
11.8324	-4.39159	-3.07028	-2.5146	-2.33439	-2.42196
11.83435	-4.39234	-3.07097	-2.51536	-2.33528	-2.42311
11.83569	-4.39285	-3.07144	-2.51587	-2.33589	-2.42388
11.83854	-4.39393	-3.07244	-2.51695	-2.33717	-2.42552
11.84759	-4.39727	-3.07555	-2.52032	-2.34116	-2.43064
11.86148	-4.40223	-3.08017	-2.52534	-2.34713	-2.4383
11.86583	-4.40373	-3.08158	-2.52687	-2.34894	-2.44063
11.87199	-4.40582	-3.08353	-2.52901	-2.35148	-2.44389
11.87273	-4.40607	-3.08376	-2.52926	-2.35178	-2.44428
11.88251	-4.40928	-3.08678	-2.53255	-2.35571	-2.44932
11.88352	-4.4096	-3.08708	-2.53288	-2.3561	-2.44984
11.88842	-4.41116	-3.08855	-2.53449	-2.35802	-2.4523
11.90599	-4.41621	-3.0933	-2.53969	-2.36422	-2.46028
11.9152	-4.41871	-3.09566	-2.54227	-2.3673	-2.46426
11.91812	-4.41949	-3.09638	-2.54307	-2.36826	-2.46549
11.92009	-4.42	-3.09687	-2.54361	-2.36889	-2.46631
11.92223	-4.42056	-3.0974	-2.54418	-2.36958	-2.4672
11.9226	-4.42065	-3.09749	-2.54428	-2.3697	-2.46735
11.92552	-4.42138	-3.09818	-2.54504	-2.37061	-2.46852
11.95015	-4.42704	-3.10356	-2.55097	-2.37772	-2.47771
11.96311	-4.42968	-3.10607	-2.55376	-2.38106	-2.48204
11.97223	-4.4314	-3.10771	-2.55557	-2.38325	-2.48487
11.9752	-4.43193	-3.10823	-2.55614	-2.38393	-2.48575
11.9848	-4.43358	-3.1098	-2.55789	-2.38604	-2.48848
12.00882	-4.43713	-3.11322	-2.5617	-2.39063	-2.49445
12.0132	-4.4377	-3.11378	-2.56232	-2.39139	-2.49543
12.02344	-4.43896	-3.115	-2.56369	-2.39305	-2.49759
12.02872	-4.43956	-3.11558	-2.56435	-2.39385	-2.49863
12.04013	-4.44074	-3.11674	-2.56566	-2.39545	-2.50072
12.04934	-4.44158	-3.11758	-2.56661	-2.39661	-2.50224
12.05698	-4.4422	-3.1182	-2.56733	-2.39749	-2.50339
12.05788	-4.44227	-3.11827	-2.56741	-2.39758	-2.50352
12.05852	-4.44232	-3.11832	-2.56746	-2.39765	-2.50361
12.06434	-4.44274	-3.11874	-2.56795	-2.39825	-2.5044
12.06609	-4.44285	-3.11886	-2.56809	-2.39843	-2.50463
12.07262	-4.44327	-3.11929	-2.56858	-2.39904	-2.50544
12.07559	-4.44345	-3.11947	-2.56879	-2.3993	-2.50578
12.09119	-4.44423	-3.12028	-2.56975	-2.40049	-2.50736
12.10165	-4.44461	-3.1207	-2.57025	-2.40113	-2.50822
12.10779	-4.44479	-3.1209	-2.5705	-2.40144	-2.50864
12.10859	-4.44481	-3.12092	-2.57052	-2.40148	-2.50869
12.12718	-4.4451	-3.1213	-2.57102	-2.40214	-2.5096
12.12916	-4.44512	-3.12132	-2.57105	-2.40219	-2.50967
12.13381	-4.44513	-3.12136	-2.57112	-2.40228	-2.5098
12.1452	-4.44507	-3.12137	-2.57118	-2.40239	-2.50999
12.15384	-4.44495	-3.1213	-2.57115	-2.40239	-2.51
12.15622	-4.4449	-3.12127	-2.57112	-2.40237	-2.50999
12.16	-4.44481	-3.12121	-2.57108	-2.40233	-2.50995
12.16753	-4.02877	-2.8238	-2.32382	-2.16964	-2.26506
12.17545	-3.59188	-2.51148	-2.06417	-1.92529	-2.00788
12.18423	-3.10709	-2.16492	-1.77604	-1.65413	-1.72247
12.18667	-2.97267	-2.06882	-1.69614	-1.57893	-1.64332
12.19337	-2.60302	-1.80456	-1.47643	-1.37215	-1.42567
12.20775	-1.80976	-1.23745	-1.00491	-0.92836	-0.95852
12.2123	-1.55945	-1.0585	-0.85611	-0.78831	-0.81109
12.21333	-1.50231	-1.01765	-0.82215	-0.75634	-0.77743
12.21411	-1.45966	-0.98716	-0.79679	-0.73248	-0.75231
12.21901	-1.18954	-0.79405	-0.63623	-0.58136	-0.59325
12.23139	-0.50721	-0.3062	-0.23057	-0.19951	-0.19124
12.23415	-0.35529	-0.19758	-0.14024	-0.11448	-0.10172
12.24	-0.034	0.03215	0.05081	0.06538	0.08766
12.2497	-0.03375	0.03233	0.05096	0.06552	0.0878
12.25517	-0.03359	0.03243	0.05105	0.0656	0.08789
12.25635	-0.03356	0.03246	0.05107	0.06562	0.08791
12.26061	-0.03344	0.03255	0.05114	0.06569	0.08798
12.26529	-0.03329	0.03265	0.05122	0.06577	0.08806
12.27435	-0.03301	0.03285	0.05139	0.06592	0.08823
12.28172	-0.03276	0.03302	0.05153	0.06606	0.08837
12.2917	-0.0324	0.03327	0.05173	0.06625	0.08857
12.29689	-0.03221	0.0334	0.05185	0.06635	0.08868
12.2992	-0.03212	0.03347	0.0519	0.0664	0.08873
12.31051	-0.03166	0.03378	0.05216	0.06664	0.08898
12.31965	-0.03127	0.03405	0.05238	0.06685	0.0892
12.3214	-0.03119	0.0341	0.05242	0.06689	0.08924
12.33093	-0.03076	0.0344	0.05266	0.06712	0.08948
12.36197	-0.0292	0.03547	0.05354	0.06794	0.09034
12.36219	-0.02919	0.03548	0.05355	0.06794	0.09034
12.3623	-0.02918	0.03548	0.05355	0.06795	0.09035
12.36792	-0.02887	0.03569	0.05372	0.06811	0.09052
12.38698	-0.02777	0.03644	0.05434	0.06868	0.09112
12.39672	-0.02717	0.03685	0.05467	0.06899	0.09144
12.39976	-0.02698	0.03698	0.05478	0.06909	0.09154
12.40117	-0.02689	0.03704	0.05483	0.06914	0.09159
12.40375	-0.02672	0.03715	0.05492	0.06922	0.09168
12.42168	-0.02553	0.03796	0.05557	0.06984	0.09232
12.4305	-0.02492	0.03837	0.05591	0.07015	0.09265
12.43999	-0.02424	0.03883	0.05629	0.0705	0.09301
12.47203	-0.02178	0.04048	0.05763	0.07175	0.09431
12.47338	-0.02167	0.04056	0.05769	0.07181	0.09437
12.47449	-0.02158	0.04062	0.05774	0.07185	0.09442
12.47869	-0.02124	0.04085	0.05793	0.07203	0.0946
12.4816	-0.021	0.04101	0.05806	0.07215	0.09473
12.48266	-0.02091	0.04107	0.05811	0.07219	0.09477
12.48443	-0.02076	0.04117	0.05819	0.07227	0.09485
12.52075	-0.01758	0.0433	0.05992	0.07388	0.09652
12.53152	-0.01657	0.04397	0.06047	0.07439	0.09705
12.54789	-0.01499	0.04503	0.06132	0.07518	0.09788
12.56673	-0.01311	0.04629	0.06234	0.07613	0.09886
12.59956	-0.00965	0.04859	0.06421	0.07785	0.10065
12.6123	-0.00825	0.04952	0.06496	0.07855	0.10137
12.61352	-0.00812	0.04961	0.06503	0.07862	0.10144
12.62952	-0.00631	0.05081	0.066	0.07952	0.10237
12.64112	-0.00496	0.0517	0.06672	0.08018	0.10305
12.6542	-0.00341	0.05272	0.06755	0.08095	0.10384
12.67593	-7.62122E-4	0.05448	0.06896	0.08226	0.1052
12.68182	-2.52091E-5	0.05497	0.06936	0.08262	0.10557
12.68699	6.27158E-4	0.0554	0.0697	0.08294	0.1059
12.6897	9.69754E-4	0.05562	0.06989	0.08311	0.10608
12.71094	0.00371	0.05743	0.07135	0.08446	0.10747
12.73661	0.00709	0.05966	0.07314	0.08611	0.10916
12.76238	0.01059	0.06196	0.07498	0.08781	0.11091
12.77121	0.01183	0.06277	0.07563	0.08841	0.11153
12.78884	0.01432	0.06441	0.07695	0.08962	0.11277
12.8092	0.01727	0.06633	0.07849	0.09104	0.11422
12.83018	0.02036	0.06836	0.08012	0.09253	0.11575
12.85421	0.024	0.07073	0.08201	0.09427	0.11753
12.86138	0.0251	0.07145	0.08259	0.09479	0.11807
12.86428	0.02554	0.07174	0.08282	0.095	0.11829
12.87152	0.02666	0.07247	0.0834	0.09554	0.11883
12.88291	0.02845	0.07363	0.08433	0.09639	0.1197
12.93295	0.03651	0.07887	0.08851	0.10022	0.12361
12.9333	0.03657	0.07891	0.08854	0.10024	0.12363
12.93389	0.03667	0.07898	0.08859	0.10029	0.12368
12.93494	0.03684	0.07909	0.08868	0.10037	0.12377
13.00098	0.04794	0.08627	0.09439	0.10558	0.12906
13.00244	0.04819	0.08643	0.09452	0.10569	0.12917
13.02172	0.05149	0.08855	0.0962	0.10722	0.13072
13.02865	0.05268	0.08932	0.09681	0.10777	0.13128
13.03095	0.05308	0.08957	0.09701	0.10795	0.13146
13.03365	0.05354	0.08987	0.09724	0.10817	0.13168
13.03495	0.05377	0.09002	0.09736	0.10827	0.13178
13.0377	0.05424	0.09032	0.0976	0.10849	0.13201
13.1094	0.06682	0.09837	0.10394	0.11423	0.13779
13.13337	0.07111	0.10109	0.10609	0.11617	0.13973
13.15581	0.07516	0.10366	0.1081	0.11798	0.14155
13.18277	0.08007	0.10677	0.11054	0.12017	0.14373
13.23083	0.08894	0.11237	0.11491	0.12409	0.14763
13.24314	0.09123	0.11381	0.11603	0.12509	0.14863
13.25167	0.09282	0.11481	0.11681	0.12578	0.14932
13.31739	0.10524	0.12258	0.12284	0.13116	0.15463
13.37644	0.11641	0.12951	0.12818	0.13589	0.15927
13.3899	0.11896	0.13108	0.12939	0.13695	0.16031
13.48374	0.13676	0.14199	0.13772	0.14426	0.16739
13.51691	0.14307	0.14583	0.14063	0.14679	0.16982
13.53697	0.1469	0.14814	0.14239	0.14831	0.17127
13.55398	0.15014	0.1501	0.14387	0.14959	0.1725
13.572	0.15359	0.15218	0.14543	0.15095	0.17378
13.65387	0.16927	0.16157	0.15247	0.15699	0.17949
13.67939	0.17408	0.16441	0.15458	0.15879	0.18117
13.69055	0.17617	0.16565	0.1555	0.15957	0.18189
13.71244	0.18027	0.16806	0.15728	0.16108	0.18328
13.75742	0.18866	0.17297	0.16088	0.16411	0.18607
13.79841	0.19622	0.17735	0.16408	0.16678	0.18849
13.84969	0.20556	0.18272	0.16797	0.16998	0.19135
13.88059	0.21122	0.18594	0.17028	0.17189	0.19304
13.92876	0.21988	0.19084	0.17377	0.17472	0.19551
13.99293	0.23113	0.19711	0.17819	0.17825	0.19851
14.00342	0.23294	0.19811	0.17889	0.1788	0.19897
14.02108	0.23597	0.19978	0.18004	0.17971	0.19973
14.13705	0.25531	0.21022	0.18717	0.18519	0.20411
14.16171	0.2593	0.21234	0.18858	0.18625	0.20491
14.20578	0.26633	0.21601	0.19101	0.18803	0.20622
14.24954	0.27318	0.21955	0.19331	0.18968	0.20738
14.28489	0.27861	0.22231	0.19508	0.19093	0.20822
14.31543	0.28323	0.22464	0.19655	0.19194	0.20886
14.37966	0.29274	0.22934	0.19945	0.19387	0.20999
14.40985	0.29713	0.23146	0.20074	0.19469	0.21041
14.41701	0.29814	0.23195	0.20102	0.19487	0.21049
14.46108	0.3043	0.23485	0.20272	0.19588	0.2109
14.5415	0.31502	0.23974	0.20544	0.19734	0.21122
14.59754	0.32208	0.24283	0.20704	0.19808	0.21112
14.60321	0.32278	0.24313	0.20719	0.19814	0.2111
14.63894	0.32709	0.24495	0.20808	0.19847	0.21088
14.72297	0.3367	0.24881	0.2098	0.19887	0.20994
14.72378	0.33679	0.24884	0.20981	0.19887	0.20993
14.78316	0.34313	0.25121	0.2107	0.19883	0.20891
14.87415	0.35212	0.25427	0.21156	0.19826	0.20677
14.96151	0.35994	0.25656	0.2118	0.19712	0.20406
14.9617	0.35995	0.25656	0.2118	0.19712	0.20406
14.96946	0.36061	0.25674	0.21179	0.19699	0.20378
15.06495	0.36806	0.25838	0.21128	0.19497	0.19994
15.15611	0.37413	0.2592	0.21016	0.19243	0.19564
15.18479	0.37583	0.25931	0.20968	0.19151	0.19416
15.19431	0.37638	0.25933	0.2095	0.19119	0.19365
15.19979	0.37668	0.25933	0.2094	0.191	0.19336
15.20637	0.37705	0.25934	0.20927	0.19078	0.193
15.21436	0.37748	0.25934	0.20912	0.1905	0.19256
15.4203	0.386	0.25745	0.20341	0.18173	0.17963
15.43535	0.38642	0.25717	0.20287	0.18097	0.17856
15.50372	0.38797	0.25563	0.2002	0.17732	0.17349
15.7015	0.38916	0.24883	0.19052	0.16492	0.15688
15.81431	0.38769	0.24351	0.18385	0.1568	0.14639
15.8895	0.38584	0.23939	0.17894	0.15097	0.13898
15.95316	0.38373	0.23554	0.1745	0.14578	0.13245
15.99429	0.38211	0.23289	0.17149	0.14231	0.12812
16.15623	0.37371	0.22114	0.15867	0.12777	0.11027
16.19219	0.37141	0.21826	0.15561	0.12436	0.10613
16.2593	0.36671	0.2126	0.14968	0.1178	0.09823
16.27815	0.36529	0.21095	0.14797	0.11591	0.09597
16.47821	0.34758	0.19172	0.12845	0.09475	0.07089
16.47865	0.34754	0.19167	0.1284	0.0947	0.07083
16.59158	0.33537	0.17952	0.11646	0.08201	0.05608
16.69317	0.32338	0.16805	0.10538	0.07039	0.04272
16.71468	0.32061	0.16547	0.1029	0.06782	0.03977
16.92689	0.29135	0.1391	0.0781	0.04231	0.01098
16.95591	0.28708	0.13538	0.07465	0.03881	0.00708
16.95899	0.28662	0.13498	0.07429	0.03844	0.00667
17.08675	0.267	0.11823	0.05895	0.02302	-0.01038
17.20261	0.24811	0.10257	0.04483	0.00899	-0.02568
17.21915	0.24532	0.10029	0.0428	0.00698	-0.02785
17.42155	0.20955	0.07172	0.01758	-0.01763	-0.0542
17.46263	0.20191	0.06575	0.01239	-0.02264	-0.05949
17.46615	0.20125	0.06524	0.01194	-0.02306	-0.05994
17.59377	0.17661	0.04631	-0.00437	-0.03865	-0.07626
17.71204	0.15265	0.02828	-0.01972	-0.05314	-0.09122
17.72362	0.15025	0.02649	-0.02123	-0.05456	-0.09268
17.9546	0.10191	-0.00864	-0.05041	-0.08148	-0.11971
17.98276	0.09581	-0.01298	-0.05396	-0.0847	-0.12289
17.98417	0.09551	-0.0132	-0.05414	-0.08486	-0.12305
18.09405	0.07162	-0.02994	-0.06768	-0.09702	-0.13486
18.20263	0.04795	-0.04623	-0.08066	-0.10848	-0.14577
18.20535	0.04734	-0.04665	-0.08099	-0.10877	-0.14604
18.44664	-0.0063	-0.08239	-0.10874	-0.13258	-0.16783
18.45163	-0.0074	-0.08311	-0.10929	-0.13304	-0.16824
18.67948	-0.05701	-0.11471	-0.13287	-0.15234	-0.18475
18.68707	-0.05865	-0.11573	-0.13361	-0.15293	-0.18523
18.92845	-0.11008	-0.14691	-0.15577	-0.16998	-0.19835
18.93774	-0.11204	-0.14807	-0.15657	-0.17056	-0.19877
19.15634	-0.15762	-0.17424	-0.17413	-0.18295	-0.20675
19.16879	-0.16019	-0.17568	-0.17506	-0.18357	-0.2071
19.28248	-0.18269	-0.18796	-0.18281	-0.18849	-0.20945
19.41078	-0.20743	-0.20098	-0.19063	-0.193	-0.21084
19.42503	-0.21012	-0.20236	-0.19143	-0.19342	-0.2109
19.53127	-0.22958	-0.21209	-0.19684	-0.196	-0.21071
19.63528	-0.24771	-0.22076	-0.20133	-0.1977	-0.20961
19.65137	-0.25049	-0.22205	-0.20195	-0.19788	-0.20933
19.89169	-0.28886	-0.23867	-0.20897	-0.19827	-0.20277
19.90388	-0.29065	-0.23938	-0.20921	-0.19818	-0.20232
20.11947	-0.3198	-0.24993	-0.21158	-0.19471	-0.19245
20.13028	-0.32114	-0.25035	-0.21161	-0.19444	-0.19186
20.37106	-0.34784	-0.25726	-0.20989	-0.18632	-0.1764
20.37876	-0.34859	-0.2574	-0.20977	-0.18599	-0.17583
20.60366	-0.36802	-0.25929	-0.20407	-0.17441	-0.15723
20.60918	-0.36843	-0.25928	-0.20388	-0.17408	-0.15672
20.76806	-0.3783	-0.25777	-0.1975	-0.16379	-0.1416
20.8579	-0.38261	-0.25593	-0.19305	-0.1572	-0.13229
20.86112	-0.38274	-0.25585	-0.19288	-0.15696	-0.13195
20.97289	-0.38649	-0.25244	-0.18645	-0.14799	-0.1197
21.08563	-0.38871	-0.24796	-0.17919	-0.13833	-0.10687
21.08712	-0.38873	-0.24789	-0.17909	-0.13819	-0.10669
21.3267	-0.38799	-0.23455	-0.16066	-0.11513	-0.07724
21.32868	-0.38795	-0.23443	-0.16049	-0.11493	-0.07699
21.56531	-0.38039	-0.21712	-0.13948	-0.09023	-0.04688
21.56782	-0.38027	-0.21691	-0.13924	-0.08996	-0.04655
21.80558	-0.36581	-0.19537	-0.1153	-0.06322	-0.01526
21.80858	-0.36559	-0.19507	-0.11498	-0.06287	-0.01486
22.04499	-0.34439	-0.16952	-0.08837	-0.03438	0.01729
22.04852	-0.34402	-0.16911	-0.08796	-0.03394	0.01778
22.29522	-0.31518	-0.13897	-0.0583	-0.00348	0.05077
22.29862	-0.31474	-0.13853	-0.05788	-0.00306	0.05122
22.41454	-0.29881	-0.12319	-0.04336	0.01139	0.06637
22.52994	-0.28184	-0.10752	-0.02884	0.02558	0.08095
22.53404	-0.2812	-0.10693	-0.02831	0.02609	0.08147
22.77298	-0.24178	-0.07259	0.00245	0.05525	0.11041
22.77541	-0.24136	-0.07223	0.00276	0.05554	0.11069
23.01522	-0.19818	-0.03706	0.03293	0.08296	0.13653
23.01756	-0.19774	-0.03671	0.03322	0.08321	0.13676
23.25826	-0.15076	-7.03543E-4	0.06279	0.10888	0.15948
23.25893	-0.15063	-6.02115E-4	0.06287	0.10894	0.15953
23.5005	-0.09984	0.03625	0.09185	0.13284	0.17911
23.50108	-0.09972	0.03634	0.09191	0.13289	0.17915
23.62277	-0.07355	0.05451	0.10566	0.14369	0.18727
23.74445	-0.04678	0.07259	0.11899	0.1538	0.19438
23.74544	-0.04656	0.07274	0.1191	0.15388	0.19444
23.86626	-0.0198	0.09026	0.13161	0.16292	0.20017
23.98725	0.00686	0.1072	0.14333	0.17099	0.20469
23.98763	0.00694	0.10725	0.14337	0.17102	0.20471
23.99055	0.0076	0.10766	0.14364	0.1712	0.2048
24.20305	0.05462	0.13624	0.16243	0.18301	0.20967
24.23071	0.06064	0.13978	0.16466	0.18431	0.21002
24.33053	0.08214	0.1522	0.17231	0.18852	0.21075
24.41826	0.10077	0.16267	0.17851	0.19163	0.2107
24.47449	0.11259	0.16915	0.18222	0.19332	0.21032
24.63432	0.14562	0.18664	0.19167	0.19688	0.20779
24.71713	0.16242	0.19515	0.19593	0.198	0.20562
24.7875	0.17652	0.20208	0.1992	0.19855	0.20333
24.8489	0.18869	0.20791	0.20179	0.19874	0.20098
24.89995	0.19844	0.21243	0.20366	0.19864	0.1988
24.95805	0.20935	0.21736	0.20557	0.19828	0.19605
25.01049	0.21905	0.22161	0.20707	0.19773	0.19333
25.05753	0.22761	0.22527	0.20826	0.19707	0.1907
25.19133	0.25106	0.2347	0.21069	0.19423	0.18223
25.23334	0.25808	0.23734	0.21115	0.19305	0.1793
25.27855	0.26546	0.24002	0.2115	0.19164	0.17601
25.31432	0.27131	0.24204	0.21163	0.19033	0.17315
25.48959	0.29799	0.25034	0.21091	0.18277	0.15822
25.59416	0.31231	0.25401	0.20942	0.17736	0.1486
25.61207	0.31464	0.25454	0.20909	0.17637	0.1469
25.66934	0.32186	0.25606	0.20786	0.17307	0.14136
25.75403	0.33187	0.25777	0.20562	0.16782	0.13288
25.93766	0.35091	0.25931	0.19895	0.15492	0.11325
25.96301	0.35326	0.25929	0.19783	0.15297	0.1104
25.97358	0.35421	0.25927	0.19735	0.15214	0.1092
26.06108	0.36167	0.25869	0.19306	0.14504	0.09906
26.18345	0.37074	0.25675	0.18611	0.13429	0.0842
26.20235	0.372	0.25633	0.18494	0.13254	0.08183
26.4	0.38288	0.25011	0.17112	0.11294	0.05597
--
