# Supplementary material for: Predicting double negativity using transmitted phase in space coiling metamaterials
Source: R Soc Open Sci. 2018 May 16;5(5):171042. doi: 10.1098/rsos.171042 (PMC5990839; doi:10.1098/rsos.171042)
Supplement: Outer_shell.txt [file rsos171042supp4.txt]

arc length	1k	2k	3k	4k
0	0.02921	-1.21386	0.06787	1.70015
0.10973	0.05825	-1.23283	-0.02393	1.7565
0.11367	0.0593	-1.23347	-0.02721	1.75831
0.139	0.06599	-1.23754	-0.04819	1.76955
0.1801	0.07684	-1.2439	-0.08208	1.78644
0.23536	0.09142	-1.252	-0.12735	1.80654
0.32849	0.11595	-1.26445	-0.20283	1.83357
0.38819	0.13164	-1.27165	-0.25068	1.84644
0.44204	0.14578	-1.27762	-0.29348	1.85507
0.61391	0.19079	-1.29333	-0.42778	1.86364
0.64181	0.19808	-1.2954	-0.44925	1.86231
0.69755	0.21263	-1.29914	-0.49187	1.85737
0.71414	0.21696	-1.30015	-0.5045	1.85528
0.72461	0.21968	-1.30076	-0.51245	1.85383
0.72868	0.22075	-1.30099	-0.51555	1.85323
0.75888	0.22862	-1.30263	-0.53842	1.84831
0.83012	0.24716	-1.30587	-0.59199	1.83314
0.86097	0.25519	-1.30701	-0.61504	1.82501
0.87635	0.25918	-1.30751	-0.62649	1.82062
0.9137	0.26889	-1.30857	-0.65421	1.80896
0.94609	0.2773	-1.30929	-0.67812	1.79775
0.99745	0.29062	-1.31007	-0.71583	1.77784
1.02401	0.2975	-1.31029	-0.73523	1.76652
1.04168	0.30208	-1.31035	-0.74792	1.75825
1.07519	0.31074	-1.31031	-0.77177	1.74182
1.12886	0.32458	-1.30985	-0.80932	1.71351
1.13084	0.32509	-1.30982	-0.81068	1.71243
1.19749	0.34223	-1.30852	-0.85615	1.67396
1.21111	0.34573	-1.30816	-0.8653	1.66562
1.23614	0.35215	-1.30741	-0.88198	1.64972
1.25459	0.35687	-1.30679	-0.89415	1.63771
1.38424	0.39001	-1.30061	-0.97769	1.54179
1.39941	0.39387	-1.29971	-0.98707	1.52989
1.41961	0.39901	-1.29844	-0.99944	1.51383
1.48606	0.41585	-1.29379	-1.0391	1.45922
1.51937	0.42426	-1.29117	-1.05838	1.43082
1.61482	0.44827	-1.28265	-1.11146	1.34567
1.62565	0.45098	-1.28159	-1.11728	1.33566
1.63005	0.45209	-1.28115	-1.11963	1.33157
1.78353	0.49034	-1.26385	-1.19733	1.18148
1.78415	0.49049	-1.26377	-1.19762	1.18085
1.78917	0.49174	-1.26314	-1.20002	1.17569
1.84049	0.50444	-1.25642	-1.22403	1.1221
1.84541	0.50565	-1.25575	-1.22628	1.11688
2.03519	0.55222	-1.2269	-1.30655	0.90406
2.04893	0.55557	-1.22458	-1.31187	0.88779
2.05094	0.55606	-1.22423	-1.31264	0.8854
2.05871	0.55795	-1.2229	-1.31561	0.87614
2.07118	0.56098	-1.22075	-1.32033	0.8612
2.07599	0.56215	-1.21991	-1.32214	0.85541
2.07942	0.56299	-1.21931	-1.32342	0.85128
2.081	0.56337	-1.21903	-1.32401	0.84937
2.26138	0.60695	-1.1846	-1.38546	0.6215
2.30657	0.61778	-1.17512	-1.39904	0.56127
2.30982	0.61856	-1.17443	-1.39994	0.55708
2.31317	0.61936	-1.17372	-1.40087	0.55274
2.35166	0.62852	-1.16541	-1.41124	0.50262
2.36559	0.63183	-1.16234	-1.41485	0.48435
2.43007	0.6471	-1.14774	-1.4305	0.39886
2.49266	0.66184	-1.13294	-1.44407	0.31446
2.54265	0.67356	-1.12062	-1.4536	0.24573
2.58759	0.68404	-1.10924	-1.46124	0.18376
2.60493	0.68808	-1.10477	-1.46395	0.1598
2.67007	0.70316	-1.08759	-1.47277	0.07012
2.73912	0.71903	-1.06874	-1.48006	-0.02425
2.7519	0.72195	-1.06518	-1.48118	-0.04164
2.78641	0.72983	-1.05546	-1.48384	-0.08848
2.79268	0.73125	-1.05368	-1.48427	-0.09696
2.79884	0.73266	-1.05193	-1.48467	-0.1053
2.84556	0.74329	-1.03824	-1.48698	-0.1711
3.004	0.77887	-0.98991	-1.4878	-0.38755
3.04348	0.78762	-0.97741	-1.48631	-0.43989
3.06031	0.79134	-0.97202	-1.48548	-0.46201
3.0965	0.79931	-0.96033	-1.48327	-0.50919
3.27269	0.83758	-0.90119	-1.46442	-0.73121
3.30106	0.84366	-0.89133	-1.46013	-0.76577
3.32177	0.84809	-0.88407	-1.45678	-0.7908
3.34743	0.85355	-0.87501	-1.45238	-0.82156
3.54139	0.89425	-0.80398	-1.40988	-1.04538
3.55864	0.89782	-0.79745	-1.40531	-1.06455
3.58324	0.90289	-0.78807	-1.39858	-1.09166
3.59837	0.906	-0.78227	-1.39431	-1.10821
3.81008	0.94887	-0.69827	-1.32418	-1.33006
3.81622	0.9501	-0.69576	-1.32186	-1.33623
3.8294	0.95271	-0.6904	-1.31688	-1.34862
3.843	0.95541	-0.68486	-1.31167	-1.3613
3.84727	0.95625	-0.68311	-1.31002	-1.36525
3.84796	0.95639	-0.68283	-1.30975	-1.3659
3.95034	0.97647	-0.64044	-1.26789	-1.45738
4.05366	0.9964	-0.59658	-1.2213	-1.54314
4.05433	0.99653	-0.59629	-1.22098	-1.54367
4.08688	1.00274	-0.58226	-1.20536	-1.56874
4.08711	1.00278	-0.58217	-1.20525	-1.56891
4.1798	1.02025	-0.54189	-1.15877	-1.63361
4.26989	1.03693	-0.50224	-1.11101	-1.68903
4.2711	1.03715	-0.50171	-1.11035	-1.68972
4.27864	1.03854	-0.49837	-1.10623	-1.69402
4.28868	1.04038	-0.49391	-1.10072	-1.69967
4.29823	1.04212	-0.48967	-1.09545	-1.70494
4.30964	1.04421	-0.4845	-1.08881	-1.71116
4.41262	1.06284	-0.43769	-1.02766	-1.76152
4.53318	1.08414	-0.3825	-0.9532	-1.80749
4.54655	1.08646	-0.37635	-0.94476	-1.81172
4.56711	1.09003	-0.36689	-0.9317	-1.8179
4.58424	1.09299	-0.359	-0.92075	-1.82274
4.7907	1.12776	-0.2632	-0.78386	-1.85876
4.82341	1.13312	-0.24791	-0.76135	-1.86069
4.82457	1.13331	-0.24737	-0.76054	-1.86074
4.83263	1.13463	-0.24359	-0.75496	-1.86105
4.83413	1.13487	-0.24289	-0.75392	-1.8611
4.87025	1.14072	-0.22596	-0.72872	-1.86167
5.04823	1.16885	-0.14199	-0.60047	-1.84609
5.07671	1.17324	-0.12846	-0.57933	-1.84077
5.08204	1.17406	-0.12593	-0.57536	-1.83968
5.11871	1.17966	-0.10848	-0.54783	-1.83148
5.1256	1.1807	-0.10519	-0.54263	-1.8298
5.15625	1.18533	-0.09057	-0.51937	-1.82175
5.30575	1.20741	-0.01886	-0.40304	-1.7695
5.31717	1.20905	-0.01341	-0.39413	-1.76462
5.34026	1.21237	-0.00237	-0.37605	-1.75438
5.37273	1.21699	0.01316	-0.35046	-1.73911
5.40981	1.22222	0.03091	-0.32104	-1.72045
5.43403	1.22561	0.04252	-0.30171	-1.70754
5.451	1.22797	0.05065	-0.2881	-1.69817
5.51306	1.2365	0.08044	-0.23796	-1.66153
5.56616	1.24368	0.10597	-0.19456	-1.62725
5.5836	1.24601	0.11437	-0.18021	-1.61541
5.60347	1.24865	0.12394	-0.1638	-1.60156
5.69217	1.26025	0.16649	-0.09056	-1.53532
5.70853	1.26234	0.17427	-0.07718	-1.52244
5.7236	1.26427	0.18144	-0.06485	-1.51039
5.76452	1.26944	0.20086	-0.03138	-1.47682
5.808	1.27486	0.22145	0.00418	-1.43977
5.82302	1.27671	0.22855	0.01646	-1.42664
5.84005	1.2788	0.23659	0.03038	-1.41155
5.8766	1.28324	0.2538	0.06026	-1.37844
5.9116	1.28744	0.27026	0.08887	-1.34579
5.92851	1.28945	0.2782	0.10269	-1.32968
5.94115	1.29095	0.28412	0.11302	-1.3175
6.03758	1.30213	0.32936	0.19251	-1.21809
6.04738	1.30325	0.33393	0.20052	-1.20776
6.06457	1.30519	0.34191	0.21453	-1.18954
6.10073	1.30923	0.35866	0.24387	-1.1508
6.10468	1.30967	0.36048	0.24706	-1.14653
6.12125	1.3115	0.36812	0.26044	-1.12855
6.265	1.32687	0.43365	0.37489	-0.96761
6.26753	1.32713	0.4348	0.37688	-0.96469
6.28515	1.32895	0.44273	0.3907	-0.94434
6.28546	1.32898	0.44287	0.39095	-0.94397
6.30136	1.33061	0.45002	0.40339	-0.92548
6.37157	1.33767	0.48137	0.4579	-0.84248
6.46956	1.34715	0.5246	0.53285	-0.72308
6.48073	1.3482	0.52949	0.5413	-0.7092
6.48147	1.34827	0.52981	0.54186	-0.70829
6.49241	1.3493	0.53459	0.55013	-0.69464
6.50488	1.35046	0.54003	0.55954	-0.67901
6.50635	1.3506	0.54067	0.56064	-0.67717
6.65398	1.36383	0.60426	0.67031	-0.48701
6.65913	1.36427	0.60646	0.67408	-0.4802
6.66157	1.36448	0.60749	0.67587	-0.47698
6.71982	1.36941	0.63217	0.71825	-0.39915
6.72509	1.36985	0.63438	0.72203	-0.39212
6.72683	1.37	0.63511	0.72327	-0.38981
6.78556	1.37479	0.65962	0.76503	-0.3108
6.83676	1.37885	0.6808	0.80097	-0.24089
6.95474	1.38773	0.7286	0.88117	-0.07914
6.95612	1.38783	0.72915	0.88209	-0.07724
6.96078	1.38817	0.73101	0.88519	-0.07082
6.98063	1.38959	0.7389	0.89824	-0.04367
6.98242	1.38972	0.7396	0.89941	-0.04123
7.01024	1.39168	0.75059	0.91751	-0.00317
7.01738	1.39218	0.7534	0.92215	0.00675
7.02563	1.39276	0.75665	0.92749	0.01819
7.09339	1.39734	0.78301	0.97057	0.11164
7.13607	1.40012	0.79934	0.99694	0.17002
7.16106	1.40171	0.80881	1.01211	0.20403
7.17018	1.40228	0.81224	1.0176	0.21641
7.21466	1.40502	0.82886	1.04399	0.27655
7.24372	1.40676	0.8396	1.06089	0.31564
7.25868	1.40764	0.84509	1.06948	0.33568
7.26191	1.40783	0.84627	1.07133	0.34
7.26543	1.40804	0.84756	1.07333	0.34471
7.32273	1.41129	0.86832	1.1055	0.42132
7.37192	1.41397	0.88583	1.13224	0.48635
7.38891	1.41486	0.8918	1.14129	0.50864
7.39411	1.41514	0.89363	1.14404	0.51545
7.40769	1.41584	0.89837	1.15117	0.5332
7.42652	1.41681	0.90492	1.16097	0.55772
7.45192	1.41808	0.91367	1.174	0.59064
7.5265	1.42165	0.93893	1.21099	0.68621
7.546	1.42254	0.94542	1.22035	0.71095
7.54995	1.42272	0.94673	1.22224	0.71595
7.55512	1.42295	0.94844	1.22469	0.72248
7.56397	1.42335	0.95136	1.22887	0.73364
7.59158	1.42456	0.96042	1.24175	0.76834
7.65888	1.42736	0.9821	1.27206	0.85201
7.66387	1.42756	0.98368	1.27425	0.85816
7.69222	1.42867	0.99263	1.28652	0.89297
7.73831	1.4304	1.00698	1.30589	0.9491
7.74227	1.43054	1.00819	1.30751	0.95383
7.77406	1.43167	1.01788	1.32029	0.99156
7.78958	1.43221	1.02256	1.32641	1.00977
7.80096	1.4326	1.02596	1.33083	1.02304
7.81578	1.4331	1.03037	1.33652	1.04019
7.89298	1.43551	1.05284	1.3647	1.12755
7.91152	1.43605	1.05811	1.37113	1.14801
7.91743	1.43622	1.05978	1.37315	1.15449
7.92122	1.43633	1.06084	1.37444	1.15863
7.93792	1.4368	1.06552	1.38006	1.17678
7.96368	1.4375	1.07266	1.38851	1.20446
7.97745	1.43786	1.07644	1.39293	1.21909
8.00709	1.4386	1.08448	1.40218	1.2502
8.04459	1.43949	1.09447	1.41342	1.28883
8.08416	1.44037	1.10479	1.4247	1.32855
8.1088	1.44088	1.11109	1.43142	1.35275
8.11855	1.44108	1.11356	1.43402	1.36222
8.15857	1.44184	1.12354	1.4443	1.40043
8.17151	1.44208	1.12672	1.4475	1.41256
8.20396	1.44263	1.13458	1.45523	1.44248
8.20439	1.44264	1.13468	1.45533	1.44287
8.21396	1.44279	1.13697	1.45754	1.45156
8.25886	1.44346	1.14751	1.46742	1.49152
8.27255	1.44365	1.15067	1.47028	1.50344
8.29023	1.44388	1.1547	1.47387	1.51865
8.3312	1.44438	1.16384	1.48178	1.55289
8.34067	1.44449	1.16592	1.48352	1.56063
8.34307	1.44451	1.16644	1.48396	1.56257
8.3439	1.44452	1.16662	1.48411	1.56325
8.34532	1.44454	1.16693	1.48437	1.56441
8.3459	1.44454	1.16706	1.48447	1.56487
8.34853	1.44457	1.16763	1.48495	1.567
8.36271	1.44472	1.17069	1.48746	1.57838
8.36481	1.44474	1.17114	1.48782	1.58005
8.39757	1.44506	1.17809	1.49334	1.60572
8.42178	1.44526	1.18311	1.49717	1.62417
8.43276	1.44535	1.18536	1.49884	1.63239
8.44336	1.44543	1.18751	1.50041	1.64025
8.45017	1.44548	1.18888	1.5014	1.64525
8.4845	1.4457	1.19569	1.50616	1.66995
8.49099	1.44574	1.19695	1.50702	1.67453
8.49913	1.44579	1.19853	1.50808	1.68022
8.50071	1.4458	1.19883	1.50828	1.68132
8.51586	1.44588	1.20174	1.51018	1.69177
8.53417	1.44596	1.2052	1.51238	1.70417
8.54922	1.44602	1.208	1.51411	1.71417
8.55126	1.44603	1.20837	1.51434	1.71552
8.56466	1.44608	1.21083	1.51581	1.72427
8.57126	1.4461	1.21203	1.51651	1.72853
8.58916	1.44615	1.21525	1.51834	1.73992
8.59219	1.44616	1.21579	1.51864	1.74181
8.5956	1.44617	1.2164	1.51897	1.74394
8.59855	1.44618	1.21692	1.51925	1.74577
8.59979	1.44618	1.21714	1.51937	1.74654
8.60298	1.44618	1.21771	1.51967	1.74851
8.60802	1.44619	1.21859	1.52013	1.75162
8.61794	1.44621	1.22032	1.52104	1.75767
8.65167	1.44625	1.22609	1.52389	1.77766
8.68292	1.44626	1.23125	1.52626	1.79542
8.69375	1.44626	1.23301	1.52702	1.8014
8.70193	1.44626	1.23432	1.52757	1.80586
8.70257	1.44626	1.23442	1.52762	1.80621
8.70348	1.44626	1.23457	1.52768	1.8067
8.71452	1.44625	1.23631	1.52839	1.81263
8.72378	1.44624	1.23776	1.52897	1.81753
8.75347	1.4462	1.24232	1.53066	1.83282
8.78099	1.44615	1.2464	1.53202	1.84639
8.7822	1.44615	1.24658	1.53207	1.84697
8.79332	1.44612	1.24819	1.53256	1.85229
8.80437	1.44609	1.24977	1.53301	1.85748
8.82961	1.44601	1.25331	1.53393	1.86899
8.83444	1.44599	1.25397	1.53408	1.87114
8.8535	1.44591	1.25656	1.53464	1.87945
8.85528	1.44591	1.25679	1.53468	1.88021
8.85645	1.4459	1.25695	1.53471	1.88071
8.87064	1.44584	1.25883	1.53505	1.88668
8.87374	1.44583	1.25923	1.53512	1.88797
8.88435	1.44578	1.26061	1.53535	1.89233
8.89831	1.44571	1.26238	1.53559	1.89792
8.90442	1.44568	1.26315	1.5357	1.90034
8.92333	1.44559	1.26549	1.53601	1.90765
8.92351	1.44559	1.26551	1.53601	1.90772
8.92483	1.44558	1.26567	1.53603	1.90822
8.92582	1.44558	1.26579	1.53604	1.9086
8.92597	1.44558	1.26581	1.53604	1.90866
8.93909	1.44551	1.26738	1.53619	1.91354
8.96003	1.44539	1.26984	1.53637	1.92108
8.96687	1.44536	1.27062	1.53642	1.92348
8.97161	1.44533	1.27116	1.53644	1.92513
8.98447	1.44526	1.2726	1.53649	1.92952
8.9887	1.44523	1.27307	1.5365	1.93093
9.00922	1.44511	1.2753	1.53652	1.93764
9.00962	1.44511	1.27534	1.53652	1.93777
9.01058	1.4451	1.27545	1.53652	1.93808
9.01223	1.44509	1.27562	1.53651	1.9386
9.0383	1.44493	1.27833	1.53642	1.94666
9.0426	1.4449	1.27877	1.5364	1.94794
9.06669	1.44475	1.28115	1.53625	1.95494
9.069	1.44474	1.28137	1.53623	1.95559
9.07123	1.44472	1.28158	1.53622	1.95622
9.08678	1.44463	1.28305	1.53611	1.96053
9.0891	1.44461	1.28326	1.53609	1.96116
9.09437	1.44458	1.28375	1.53605	1.96258
9.09931	1.44455	1.2842	1.53601	1.96389
9.10569	1.44451	1.28478	1.53595	1.96557
9.11796	1.44443	1.28586	1.53582	1.96871
9.12791	1.44437	1.28673	1.53568	1.97115
9.13068	1.44435	1.28696	1.53564	1.97182
9.14279	1.44427	1.28798	1.53545	1.97469
9.14829	1.44423	1.28844	1.53536	1.97597
9.15751	1.44417	1.28919	1.5352	1.97806
9.15817	1.44417	1.28924	1.53519	1.97821
9.16868	1.4441	1.29007	1.53501	1.98053
9.17861	1.44403	1.29085	1.53482	1.98265
9.18018	1.44402	1.29097	1.53479	1.98299
9.18232	1.44401	1.29113	1.53475	1.98343
9.18746	1.44397	1.29152	1.53466	1.9845
9.19562	1.44392	1.29212	1.5345	1.98617
9.20882	1.44383	1.29308	1.53424	1.98878
9.21786	1.44377	1.29372	1.53405	1.9905
9.21917	1.44376	1.29381	1.53402	1.99074
9.23109	1.44369	1.29463	1.53376	1.99292
9.23427	1.44367	1.29484	1.53369	1.99349
9.23658	1.44365	1.29499	1.53364	1.9939
9.23875	1.44364	1.29514	1.53359	1.99428
9.24493	1.4436	1.29554	1.53345	1.99535
9.2478	1.44358	1.29572	1.53339	1.99584
9.25478	1.44353	1.29617	1.53324	1.99702
9.25834	1.44351	1.29639	1.53316	1.99761
9.26306	1.44348	1.29668	1.53305	1.99838
9.26475	1.44347	1.29679	1.53301	1.99865
9.27538	1.44341	1.29743	1.53278	2.00033
9.27793	1.44339	1.29758	1.53272	2.00072
9.27846	1.44339	1.29761	1.53271	2.0008
9.2787	1.44339	1.29763	1.5327	2.00084
9.28955	1.44332	1.29825	1.53246	2.00247
9.3009	1.44325	1.29888	1.5322	2.0041
9.3079	1.44321	1.29926	1.53204	2.00507
9.31088	1.44319	1.29942	1.53197	2.00548
9.32266	1.44313	1.30003	1.5317	2.00703
9.32558	1.44311	1.30018	1.53164	2.00741
9.32904	1.44309	1.30035	1.53156	2.00784
9.34466	1.443	1.3011	1.5312	2.00973
9.35234	1.44296	1.30146	1.53103	2.01061
9.35732	1.44293	1.30168	1.53091	2.01117
9.36482	1.44289	1.30201	1.53074	2.01197
9.36831	1.44287	1.30216	1.53065	2.01233
9.37286	1.44285	1.30235	1.53055	2.01279
9.37409	1.44284	1.3024	1.53052	2.01291
9.37476	1.44284	1.30243	1.5305	2.01298
9.37647	1.44283	1.3025	1.53046	2.01315
9.3886	1.44277	1.30299	1.53019	2.01431
9.38929	1.44276	1.30301	1.53017	2.01437
9.39053	1.44276	1.30306	1.53014	2.01449
9.39562	1.44273	1.30325	1.53003	2.01495
9.3966	1.44273	1.30329	1.53001	2.01503
9.40364	1.44269	1.30355	1.52985	2.01564
9.4082	1.44267	1.30371	1.52975	2.01603
9.41477	1.44264	1.30394	1.5296	2.01656
9.41844	1.44262	1.30406	1.52952	2.01684
9.42186	1.44261	1.30417	1.52945	2.0171
9.42587	1.44259	1.3043	1.52937	2.0174
9.43392	1.44255	1.30456	1.52919	2.01798
9.44028	1.44253	1.30475	1.52906	2.01841
9.4472	1.4425	1.30495	1.52892	2.01885
9.44839	1.44249	1.30498	1.52889	2.01892
9.45443	1.44247	1.30514	1.52877	2.01929
9.4559	1.44246	1.30518	1.52874	2.01937
9.45769	1.44245	1.30523	1.5287	2.01948
9.46425	1.44243	1.3054	1.52857	2.01984
9.4656	1.44242	1.30543	1.52855	2.01991
9.47013	1.4424	1.30554	1.52846	2.02015
9.47189	1.4424	1.30558	1.52842	2.02024
9.47541	1.44238	1.30567	1.52835	2.02041
9.4803	1.44237	1.30578	1.52826	2.02064
9.48436	1.44235	1.30586	1.52818	2.02082
9.48933	1.44233	1.30597	1.52809	2.02103
9.49226	1.44232	1.30603	1.52803	2.02115
9.49343	1.44232	1.30605	1.52801	2.0212
9.49564	1.44231	1.30609	1.52797	2.02128
9.49771	1.44231	1.30613	1.52793	2.02136
9.50066	1.4423	1.30619	1.52788	2.02146
9.50725	1.44227	1.30631	1.52776	2.02169
9.50829	1.44227	1.30632	1.52775	2.02172
9.50864	1.44227	1.30633	1.52774	2.02173
9.50993	1.44226	1.30635	1.52772	2.02177
9.51059	1.44226	1.30636	1.52771	2.02179
9.51234	1.44226	1.30639	1.52767	2.02185
9.52165	1.44223	1.30653	1.52751	2.0221
9.52346	1.44222	1.30656	1.52748	2.02215
9.52642	1.44221	1.3066	1.52744	2.02222
9.53083	1.4422	1.30666	1.52736	2.02231
9.53179	1.4422	1.30667	1.52735	2.02233
9.53612	1.44219	1.30672	1.52728	2.02242
9.53855	1.44218	1.30675	1.52724	2.02246
9.54045	1.44218	1.30677	1.52721	2.02249
9.54275	1.44217	1.3068	1.52718	2.02253
9.54654	1.44216	1.30684	1.52712	2.02258
9.54878	1.44215	1.30686	1.52708	2.02261
9.55007	1.44215	1.30687	1.52706	2.02262
9.55415	1.44214	1.30691	1.527	2.02266
9.55505	1.44214	1.30692	1.52699	2.02267
9.55609	1.44214	1.30692	1.52698	2.02268
9.55732	1.44213	1.30693	1.52696	2.02269
9.56611	1.44211	1.307	1.52683	2.02274
9.57174	1.4421	1.30703	1.52675	2.02275
9.5723	1.4421	1.30703	1.52674	2.02275
9.57449	1.4421	1.30704	1.52671	2.02275
9.57903	1.44209	1.30706	1.52665	2.02274
9.57943	1.44209	1.30707	1.52665	2.02274
9.583	1.44208	1.30708	1.5266	2.02273
9.58606	1.44207	1.30709	1.52656	2.02271
9.58724	1.44207	1.30709	1.52655	2.0227
9.58743	1.44207	1.30709	1.52654	2.0227
9.58934	1.44207	1.3071	1.52652	2.02269
9.59426	1.44206	1.3071	1.52646	2.02264
9.59524	1.44206	1.30711	1.52644	2.02263
9.6	1.44205	1.30711	1.52639	2.02257
9.60426	1.42659	1.30872	1.40965	1.89429
9.6067	1.41774	1.30963	1.34288	1.82092
9.61128	1.4011	1.31137	1.21722	1.68285
9.61333	1.39364	1.31214	1.16092	1.62098
9.61839	1.37528	1.31405	1.02229	1.46865
9.61982	1.37008	1.31459	0.98302	1.4255
9.62518	1.35063	1.31661	0.83617	1.26413
9.62667	1.34524	1.31717	0.79545	1.21938
9.63094	1.32971	1.31879	0.67826	1.09061
9.63143	1.32795	1.31897	0.66496	1.076
9.63276	1.32313	1.31947	0.62851	1.03595
9.63873	1.30143	1.32173	0.46475	0.85599
9.64	1.29683	1.32221	0.43	0.81781
9.64408	1.282	1.32375	0.31805	0.69479
9.64443	1.28076	1.32388	0.30864	0.68446
9.64556	1.27666	1.3243	0.2777	0.65045
9.65226	1.25232	1.32684	0.0939	0.44849
9.65333	1.24843	1.32724	0.06457	0.41626
9.65735	1.23384	1.32876	-0.04561	0.29519
9.65924	1.227	1.32947	-0.09723	0.23846
9.66577	1.20327	1.33194	-0.27637	0.04162
9.66667	1.20003	1.33227	-0.30086	0.0147
9.67123	1.18346	1.334	-0.42596	-0.12277
9.67292	1.17734	1.33464	-0.47218	-0.17355
9.67928	1.15423	1.33704	-0.64665	-0.36527
9.68	1.15163	1.33731	-0.6663	-0.38686
9.68106	1.15163	1.33731	-0.66632	-0.38688
9.68351	1.15162	1.33731	-0.66635	-0.38691
9.68449	1.15162	1.33731	-0.66636	-0.38693
9.68771	1.15161	1.33731	-0.66641	-0.38698
9.68922	1.15161	1.3373	-0.66643	-0.38701
9.69028	1.15161	1.3373	-0.66645	-0.38703
9.69416	1.15159	1.3373	-0.66651	-0.3871
9.69954	1.15158	1.33728	-0.66661	-0.38721
9.70003	1.15157	1.33728	-0.66662	-0.38723
9.70055	1.15157	1.33728	-0.66663	-0.38724
9.70104	1.15157	1.33728	-0.66664	-0.38725
9.70347	1.15156	1.33727	-0.66669	-0.38731
9.70383	1.15156	1.33727	-0.6667	-0.38732
9.70646	1.15155	1.33726	-0.66676	-0.38738
9.70702	1.15155	1.33726	-0.66677	-0.3874
9.71083	1.15153	1.33724	-0.66686	-0.3875
9.7135	1.15151	1.33723	-0.66693	-0.38758
9.72102	1.15147	1.33718	-0.66713	-0.38781
9.7211	1.15147	1.33718	-0.66713	-0.38781
9.72118	1.15147	1.33718	-0.66714	-0.38782
9.72119	1.15147	1.33718	-0.66714	-0.38782
9.72676	1.15143	1.33714	-0.6673	-0.38801
9.73157	1.1514	1.3371	-0.66745	-0.38818
9.73437	1.15138	1.33708	-0.66754	-0.38829
9.73649	1.15136	1.33706	-0.66761	-0.38837
9.74231	1.15132	1.33701	-0.66781	-0.38861
9.74471	1.1513	1.33698	-0.6679	-0.38872
9.74948	1.15125	1.33693	-0.66809	-0.38894
9.75122	1.15124	1.33691	-0.66816	-0.38902
9.7562	1.15119	1.33685	-0.66836	-0.38926
9.75704	1.15118	1.33684	-0.6684	-0.3893
9.76366	1.15111	1.33676	-0.66869	-0.38965
9.76757	1.15107	1.33671	-0.66887	-0.38986
9.77825	1.15094	1.33655	-0.66939	-0.39047
9.7828	1.15089	1.33647	-0.66962	-0.39075
9.78301	1.15088	1.33647	-0.66963	-0.39076
9.78337	1.15088	1.33646	-0.66965	-0.39078
9.78415	1.15087	1.33645	-0.66969	-0.39083
9.78475	1.15086	1.33644	-0.66972	-0.39087
9.78699	1.15083	1.3364	-0.66984	-0.39101
9.79782	1.15068	1.33621	-0.67045	-0.39173
9.79845	1.15067	1.3362	-0.67048	-0.39178
9.80584	1.15056	1.33605	-0.67093	-0.3923
9.80704	1.15054	1.33603	-0.671	-0.39239
9.81135	1.15048	1.33594	-0.67127	-0.39271
9.81388	1.15043	1.33588	-0.67143	-0.3929
9.82049	1.15033	1.33574	-0.67187	-0.39343
9.82411	1.15026	1.33566	-0.67212	-0.39372
9.82729	1.15021	1.33558	-0.67234	-0.39398
9.83669	1.15004	1.33535	-0.67301	-0.39479
9.84005	1.14997	1.33527	-0.67326	-0.39509
9.84167	1.14994	1.33523	-0.67338	-0.39523
9.84688	1.14984	1.33509	-0.67378	-0.3957
9.85096	1.14976	1.33498	-0.67409	-0.39608
9.85721	1.14963	1.3348	-0.67459	-0.39667
9.867	1.14942	1.33452	-0.67539	-0.39763
9.87713	1.1492	1.33421	-0.67625	-0.39867
9.88119	1.1491	1.33408	-0.67661	-0.3991
9.88683	1.14897	1.33389	-0.67711	-0.3997
9.88711	1.14896	1.33388	-0.67714	-0.39973
9.88747	1.14895	1.33387	-0.67717	-0.39977
9.88795	1.14894	1.33386	-0.67722	-0.39982
9.89675	1.14873	1.33356	-0.67803	-0.4008
9.90723	1.14846	1.33318	-0.67903	-0.402
9.91808	1.14817	1.33278	-0.68011	-0.4033
9.9219	1.14807	1.33263	-0.6805	-0.40377
9.9227	1.14805	1.3326	-0.68058	-0.40386
9.92734	1.14792	1.33242	-0.68107	-0.40444
9.93328	1.14775	1.33218	-0.68169	-0.4052
9.93538	1.14769	1.33209	-0.68192	-0.40547
9.93629	1.14766	1.33206	-0.68201	-0.40558
9.94622	1.14737	1.33164	-0.68312	-0.40691
9.94935	1.14728	1.33151	-0.68347	-0.40733
9.9544	1.14712	1.33129	-0.68404	-0.40802
9.97096	1.1466	1.33054	-0.68596	-0.41033
9.97266	1.14654	1.33046	-0.68617	-0.41058
9.98874	1.14601	1.32968	-0.68812	-0.41293
9.98891	1.146	1.32968	-0.68814	-0.41295
9.99528	1.14578	1.32936	-0.68894	-0.41392
9.9979	1.14569	1.32923	-0.68927	-0.41432
9.99891	1.14566	1.32917	-0.6894	-0.41447
10.01692	1.14501	1.32823	-0.69175	-0.4173
10.02083	1.14486	1.32802	-0.69225	-0.41791
10.02186	1.14483	1.32796	-0.69239	-0.41807
10.02688	1.14464	1.32769	-0.69307	-0.41889
10.02826	1.14459	1.32761	-0.69326	-0.41912
10.0291	1.14455	1.32756	-0.69337	-0.41926
10.03958	1.14415	1.32697	-0.69482	-0.421
10.04093	1.1441	1.32689	-0.69501	-0.42123
10.04288	1.14402	1.32678	-0.69528	-0.42156
10.05084	1.1437	1.32631	-0.6964	-0.42291
10.06352	1.14319	1.32555	-0.69821	-0.4251
10.06653	1.14307	1.32537	-0.69865	-0.42563
10.06701	1.14305	1.32534	-0.69872	-0.42571
10.08245	1.1424	1.32437	-0.701	-0.42847
10.09871	1.14169	1.32331	-0.70348	-0.43145
10.10783	1.14128	1.32269	-0.7049	-0.43317
10.10817	1.14127	1.32267	-0.70495	-0.43323
10.1179	1.14082	1.322	-0.70649	-0.43509
10.12745	1.14038	1.32133	-0.70802	-0.43694
10.13391	1.14007	1.32087	-0.70908	-0.43822
10.14894	1.13935	1.31977	-0.71159	-0.44125
10.1672	1.13844	1.31839	-0.71468	-0.44499
10.16725	1.13844	1.31839	-0.71469	-0.445
10.18214	1.13768	1.31722	-0.71723	-0.44808
10.19554	1.13699	1.31615	-0.71955	-0.45089
10.1964	1.13694	1.31608	-0.7197	-0.45107
10.19799	1.13686	1.31595	-0.71998	-0.4514
10.21855	1.13577	1.31424	-0.72361	-0.45579
10.22538	1.13539	1.31366	-0.72483	-0.45727
10.24975	1.13404	1.31153	-0.72925	-0.46262
10.25854	1.13354	1.31074	-0.73087	-0.46458
10.26575	1.13313	1.31008	-0.7322	-0.4662
10.26862	1.13296	1.30982	-0.73274	-0.46684
10.27642	1.13251	1.3091	-0.7342	-0.46861
10.2777	1.13243	1.30898	-0.73444	-0.4689
10.3031	1.13092	1.30656	-0.73926	-0.47475
10.31186	1.13038	1.3057	-0.74095	-0.47679
10.34933	1.12804	1.30191	-0.74832	-0.48571
10.34982	1.128	1.30186	-0.74841	-0.48583
10.35014	1.12798	1.30182	-0.74848	-0.48591
10.3551	1.12766	1.30131	-0.74947	-0.48711
10.35645	1.12758	1.30116	-0.74974	-0.48744
10.36019	1.12734	1.30077	-0.75049	-0.48834
10.40088	1.12466	1.29636	-0.75861	-0.4982
10.40214	1.12458	1.29622	-0.75886	-0.4985
10.41781	1.12352	1.29447	-0.76202	-0.50233
10.41811	1.1235	1.29443	-0.76208	-0.5024
10.4189	1.12345	1.29434	-0.76224	-0.5026
10.43923	1.12205	1.29201	-0.76636	-0.5076
10.46267	1.12042	1.28926	-0.77112	-0.51336
10.47978	1.11921	1.28721	-0.77459	-0.51758
10.49253	1.1183	1.28566	-0.77718	-0.52073
10.49875	1.11786	1.28489	-0.77845	-0.52226
10.50722	1.11724	1.28384	-0.78017	-0.52435
10.53245	1.1154	1.28067	-0.78531	-0.53059
10.53766	1.11502	1.28	-0.78638	-0.53188
10.54176	1.11471	1.27947	-0.78721	-0.53289
10.55177	1.11397	1.27818	-0.78926	-0.53537
10.55826	1.11348	1.27733	-0.79058	-0.53698
10.56382	1.11306	1.2766	-0.79172	-0.53836
10.56576	1.11292	1.27634	-0.79212	-0.53884
10.59239	1.11089	1.27279	-0.79756	-0.54544
10.60872	1.10964	1.27057	-0.80088	-0.54947
10.6097	1.10956	1.27044	-0.80108	-0.54971
10.61303	1.1093	1.26998	-0.80176	-0.55053
10.62796	1.10814	1.26791	-0.80479	-0.55421
10.63798	1.10736	1.26651	-0.80682	-0.55667
10.66778	1.10499	1.26226	-0.81283	-0.56396
10.68204	1.10386	1.26021	-0.81566	-0.56739
10.68589	1.10355	1.25965	-0.81642	-0.56831
10.69041	1.10319	1.25899	-0.81731	-0.56939
10.70129	1.10232	1.2574	-0.81945	-0.57199
10.71481	1.10123	1.25541	-0.8221	-0.5752
10.73071	1.09995	1.25305	-0.8252	-0.57895
10.73558	1.09955	1.25232	-0.82614	-0.58009
10.74374	1.09889	1.25109	-0.82772	-0.58201
10.75332	1.09811	1.24965	-0.82957	-0.58425
10.75481	1.09799	1.24942	-0.82986	-0.58459
10.76335	1.09729	1.24812	-0.8315	-0.58658
10.77266	1.09652	1.2467	-0.83328	-0.58874
10.78912	1.09516	1.24416	-0.83642	-0.59254
10.79185	1.09493	1.24373	-0.83694	-0.59317
10.80205	1.09409	1.24214	-0.83888	-0.59551
10.8118	1.09327	1.24061	-0.84071	-0.59773
10.81613	1.09291	1.23993	-0.84153	-0.59872
10.83752	1.09112	1.23655	-0.84552	-0.60354
10.84427	1.09056	1.23548	-0.84676	-0.60504
10.87985	1.08758	1.22979	-0.85324	-0.61287
10.88589	1.08707	1.22882	-0.85432	-0.61417
10.89164	1.08659	1.22789	-0.85535	-0.61542
10.89598	1.08622	1.22719	-0.85612	-0.61635
10.89995	1.08589	1.22654	-0.85683	-0.6172
10.9056	1.08541	1.22563	-0.85783	-0.6184
10.91384	1.08472	1.22429	-0.85928	-0.62015
10.93746	1.08273	1.22044	-0.86339	-0.62511
10.94576	1.08203	1.21907	-0.86482	-0.62683
10.9479	1.08185	1.21872	-0.86519	-0.62727
10.96693	1.08024	1.21558	-0.86842	-0.63117
10.97583	1.07949	1.21411	-0.86992	-0.63297
10.99413	1.07794	1.21105	-0.87296	-0.63663
10.99781	1.07762	1.21043	-0.87356	-0.63735
11.01175	1.07644	1.2081	-0.87583	-0.64008
11.02962	1.07493	1.2051	-0.87869	-0.64351
11.04807	1.07338	1.202	-0.88159	-0.64699
11.04913	1.07329	1.20183	-0.88175	-0.64718
11.05376	1.0729	1.20105	-0.88247	-0.64805
11.05915	1.07245	1.20014	-0.88331	-0.64904
11.0756	1.07107	1.19737	-0.88582	-0.65205
11.09834	1.06916	1.19353	-0.88922	-0.65612
11.10655	1.06847	1.19214	-0.89043	-0.65757
11.11358	1.06788	1.19095	-0.89146	-0.6588
11.12539	1.0669	1.18894	-0.89317	-0.66084
11.13479	1.06611	1.18735	-0.89451	-0.66244
11.14861	1.06496	1.185	-0.89647	-0.66477
11.15394	1.06452	1.18409	-0.89721	-0.66566
11.18788	1.06173	1.17838	-0.90183	-0.67115
11.18803	1.06172	1.17836	-0.90185	-0.67117
11.18837	1.06169	1.1783	-0.90189	-0.67123
11.19473	1.06118	1.17724	-0.90273	-0.67223
11.1985	1.06087	1.17661	-0.90323	-0.67282
11.2002	1.06073	1.17632	-0.90345	-0.67308
11.22891	1.05842	1.17155	-0.90714	-0.67746
11.24543	1.05711	1.16882	-0.9092	-0.67989
11.24568	1.05709	1.16878	-0.90923	-0.67993
11.24628	1.05704	1.16868	-0.9093	-0.68002
11.26979	1.05519	1.16482	-0.91214	-0.68338
11.27766	1.05457	1.16352	-0.91307	-0.68448
11.2889	1.05368	1.16167	-0.91438	-0.68602
11.29236	1.05341	1.16111	-0.91478	-0.68649
11.29421	1.05327	1.1608	-0.915	-0.68675
11.30617	1.05234	1.15886	-0.91636	-0.68835
11.30842	1.05217	1.15849	-0.91661	-0.68864
11.31118	1.05196	1.15805	-0.91692	-0.68901
11.31229	1.05187	1.15787	-0.91704	-0.68916
11.33013	1.05051	1.15501	-0.91901	-0.69147
11.34058	1.04973	1.15335	-0.92013	-0.69279
11.34493	1.0494	1.15266	-0.92059	-0.69333
11.34704	1.04924	1.15233	-0.92082	-0.69359
11.3679	1.0477	1.14906	-0.92298	-0.69613
11.37102	1.04747	1.14858	-0.9233	-0.69651
11.37618	1.0471	1.14778	-0.92382	-0.69712
11.38566	1.04641	1.14632	-0.92477	-0.69822
11.39733	1.04557	1.14454	-0.92591	-0.69956
11.40568	1.04498	1.14328	-0.92671	-0.7005
11.4122	1.04452	1.14229	-0.92733	-0.70122
11.41969	1.04399	1.14118	-0.92803	-0.70204
11.41987	1.04398	1.14115	-0.92805	-0.70206
11.43175	1.04316	1.13939	-0.92914	-0.70333
11.43186	1.04315	1.13937	-0.92915	-0.70334
11.43947	1.04263	1.13825	-0.92984	-0.70414
11.44437	1.04229	1.13754	-0.93027	-0.70465
11.44816	1.04203	1.13698	-0.9306	-0.70504
11.45052	1.04187	1.13664	-0.93081	-0.70528
11.46457	1.04093	1.13462	-0.93202	-0.70669
11.46997	1.04057	1.13385	-0.93248	-0.70722
11.47281	1.04039	1.13344	-0.93272	-0.70749
11.47308	1.04037	1.13341	-0.93274	-0.70752
11.47526	1.04022	1.1331	-0.93292	-0.70773
11.47778	1.04006	1.13274	-0.93313	-0.70797
11.49704	1.03881	1.13005	-0.93469	-0.70978
11.49805	1.03875	1.12991	-0.93477	-0.70987
11.50108	1.03855	1.12949	-0.93501	-0.71015
11.50545	1.03828	1.1289	-0.93535	-0.71054
11.50666	1.0382	1.12873	-0.93544	-0.71065
11.50735	1.03816	1.12864	-0.9355	-0.71071
11.50839	1.03809	1.1285	-0.93558	-0.71081
11.51032	1.03797	1.12823	-0.93573	-0.71098
11.51196	1.03787	1.12801	-0.93585	-0.71113
11.52852	1.03684	1.12579	-0.9371	-0.71257
11.53253	1.0366	1.12526	-0.93739	-0.71291
11.54453	1.03587	1.12369	-0.93826	-0.71391
11.54474	1.03586	1.12366	-0.93828	-0.71392
11.55125	1.03547	1.12282	-0.93874	-0.71445
11.55666	1.03515	1.12213	-0.93911	-0.71489
11.56184	1.03485	1.12147	-0.93947	-0.71529
11.56849	1.03446	1.12063	-0.93992	-0.71581
11.57399	1.03415	1.11994	-0.94028	-0.71623
11.57912	1.03385	1.11931	-0.94062	-0.71662
11.5808	1.03376	1.1191	-0.94073	-0.71674
11.58167	1.03371	1.11899	-0.94079	-0.71681
11.58497	1.03352	1.11858	-0.941	-0.71705
11.60413	1.03247	1.11627	-0.9422	-0.71842
11.6094	1.03218	1.11565	-0.94252	-0.71879
11.6116	1.03206	1.1154	-0.94265	-0.71894
11.61742	1.03176	1.11472	-0.943	-0.71933
11.63238	1.03098	1.11302	-0.94386	-0.72031
11.63863	1.03066	1.11233	-0.9442	-0.72071
11.64241	1.03047	1.11191	-0.94441	-0.72095
11.65023	1.03009	1.11106	-0.94483	-0.72143
11.65242	1.02998	1.11083	-0.94495	-0.72156
11.6535	1.02993	1.11071	-0.94501	-0.72163
11.66138	1.02955	1.10988	-0.94542	-0.72209
11.66398	1.02942	1.10961	-0.94555	-0.72224
11.67287	1.02901	1.10869	-0.946	-0.72275
11.67371	1.02897	1.1086	-0.94604	-0.7228
11.67631	1.02885	1.10834	-0.94617	-0.72295
11.67867	1.02874	1.1081	-0.94628	-0.72308
11.679	1.02872	1.10807	-0.9463	-0.72309
11.67927	1.02871	1.10804	-0.94631	-0.72311
11.68373	1.02851	1.10759	-0.94653	-0.72335
11.69125	1.02817	1.10685	-0.94688	-0.72376
11.70517	1.02757	1.10552	-0.94752	-0.72447
11.70559	1.02755	1.10548	-0.94754	-0.72449
11.70697	1.02749	1.10535	-0.9476	-0.72456
11.70766	1.02746	1.10528	-0.94763	-0.7246
11.72098	1.0269	1.10404	-0.94819	-0.72523
11.72863	1.02659	1.10335	-0.94851	-0.72559
11.73406	1.02637	1.10287	-0.94872	-0.72583
11.73588	1.0263	1.10271	-0.94879	-0.72591
11.73594	1.0263	1.10271	-0.9488	-0.72591
11.736	1.02629	1.1027	-0.9488	-0.72591
11.74288	1.02603	1.10211	-0.94906	-0.72621
11.74868	1.0258	1.10162	-0.94928	-0.72645
11.75089	1.02572	1.10143	-0.94936	-0.72654
11.75215	1.02567	1.10133	-0.94941	-0.72659
11.76165	1.02533	1.10056	-0.94975	-0.72697
11.76215	1.02531	1.10052	-0.94976	-0.72699
11.77153	1.02498	1.09978	-0.95009	-0.72735
11.77558	1.02484	1.09947	-0.95022	-0.7275
11.78249	1.02461	1.09895	-0.95044	-0.72775
11.78337	1.02458	1.09889	-0.95047	-0.72778
11.79408	1.02423	1.09812	-0.9508	-0.72815
11.79901	1.02407	1.09777	-0.95095	-0.72831
11.80003	1.02404	1.0977	-0.95098	-0.72834
11.80509	1.02389	1.09736	-0.95112	-0.7285
11.80868	1.02378	1.09712	-0.95122	-0.72862
11.8139	1.02363	1.09677	-0.95136	-0.72877
11.81977	1.02346	1.09639	-0.95152	-0.72894
11.82102	1.02342	1.09632	-0.95155	-0.72898
11.82501	1.02331	1.09607	-0.95165	-0.72909
11.83068	1.02315	1.09572	-0.95179	-0.72924
11.8319	1.02312	1.09565	-0.95182	-0.72928
11.83721	1.02298	1.09533	-0.95194	-0.72941
11.83866	1.02294	1.09525	-0.95198	-0.72945
11.84152	1.02287	1.09508	-0.95204	-0.72952
11.84723	1.02273	1.09476	-0.95217	-0.72966
11.85704	1.02249	1.09423	-0.95237	-0.72988
11.85773	1.02247	1.09419	-0.95238	-0.72989
11.87282	1.02214	1.09343	-0.95266	-0.7302
11.87403	1.02211	1.09337	-0.95268	-0.73022
11.87411	1.02211	1.09337	-0.95268	-0.73022
11.87847	1.02202	1.09316	-0.95276	-0.7303
11.87872	1.02201	1.09315	-0.95276	-0.7303
11.88297	1.02193	1.09296	-0.95283	-0.73038
11.89436	1.02171	1.09246	-0.953	-0.73056
11.89777	1.02164	1.09232	-0.95305	-0.73061
11.89885	1.02163	1.09228	-0.95306	-0.73062
11.90103	1.02159	1.09219	-0.95309	-0.73065
11.90441	1.02153	1.09206	-0.95313	-0.7307
11.91342	1.02138	1.09172	-0.95324	-0.73081
11.91805	1.02131	1.09156	-0.95329	-0.73086
11.91908	1.02129	1.09153	-0.9533	-0.73087
11.92851	1.02116	1.09122	-0.95339	-0.73096
11.93049	1.02113	1.09116	-0.9534	-0.73098
11.93615	1.02106	1.09099	-0.95345	-0.73103
11.93854	1.02103	1.09092	-0.95347	-0.73105
11.94214	1.02099	1.09083	-0.95349	-0.73107
11.94323	1.02098	1.0908	-0.9535	-0.73108
11.94431	1.02096	1.09077	-0.95351	-0.73108
11.94462	1.02096	1.09076	-0.95351	-0.73109
11.9569	1.02083	1.09047	-0.95357	-0.73115
11.95715	1.02083	1.09046	-0.95357	-0.73115
11.95808	1.02082	1.09044	-0.95358	-0.73115
11.95936	1.02081	1.09041	-0.95358	-0.73116
11.96308	1.02078	1.09034	-0.9536	-0.73117
11.96868	1.02073	1.09023	-0.95361	-0.73118
11.97293	1.0207	1.09015	-0.95362	-0.73119
11.9732	1.0207	1.09015	-0.95362	-0.73119
11.97526	1.02068	1.09011	-0.95363	-0.73119
11.97633	1.02067	1.0901	-0.95363	-0.73119
11.97748	1.02067	1.09008	-0.95363	-0.73119
11.981	1.02064	1.09003	-0.95363	-0.73119
11.98104	1.02064	1.09002	-0.95363	-0.73119
11.98107	1.02064	1.09002	-0.95363	-0.73119
11.98645	1.02061	1.08995	-0.95364	-0.73119
11.98817	1.0206	1.08993	-0.95364	-0.73119
11.98982	1.0206	1.08991	-0.95363	-0.73119
11.99542	1.02057	1.08985	-0.95363	-0.73117
11.99658	1.02057	1.08984	-0.95363	-0.73117
12	1.02055	1.0898	-0.95362	-0.73116
12.00401	0.98946	1.0109	-0.93288	-0.69833
12.00676	0.96814	0.95681	-0.91867	-0.67583
12.00836	0.95577	0.92542	-0.91042	-0.66277
12.01333	0.9172	0.82756	-0.8847	-0.62207
12.01732	0.88628	0.7491	-0.86408	-0.58943
12.02056	0.86118	0.68542	-0.84735	-0.56294
12.02168	0.85254	0.66348	-0.84158	-0.55381
12.02667	0.81385	0.56532	-0.81578	-0.51298
12.03063	0.7831	0.4873	-0.79528	-0.48052
12.03436	0.75423	0.41404	-0.77603	-0.45005
12.03838	0.72306	0.33494	-0.75524	-0.41714
12.03851	0.72203	0.33233	-0.75456	-0.41606
12.04	0.7105	0.30307	-0.74687	-0.40389
12.04393	0.68006	0.22585	-0.72657	-0.37176
12.04842	0.64524	0.13748	-0.70335	-0.335
12.05275	0.61167	0.05231	-0.68097	-0.29958
12.05333	0.60715	0.04083	-0.67795	-0.2948
12.05352	0.6057	0.03715	-0.67699	-0.29327
12.05754	0.57456	-0.04185	-0.65622	-0.26041
12.05791	0.57167	-0.04918	-0.6543	-0.25736
12.06183	0.5413	-0.12625	-0.63404	-0.2253
12.06667	0.50378	-0.22145	-0.60903	-0.1857
12.07118	0.4688	-0.3102	-0.5857	-0.14878
12.07119	0.46869	-0.31048	-0.58563	-0.14866
12.07471	0.44146	-0.37958	-0.56747	-0.11992
12.08	0.40041	-0.48374	-0.5401	-0.07659
12.08407	0.40039	-0.48378	-0.54009	-0.07657
12.08455	0.40039	-0.48379	-0.54008	-0.07657
12.0912	0.40036	-0.48386	-0.54006	-0.07653
12.09594	0.40033	-0.48392	-0.54003	-0.0765
12.09736	0.40032	-0.48395	-0.54002	-0.07649
12.10318	0.40028	-0.48404	-0.53997	-0.07644
12.11012	0.40023	-0.48416	-0.5399	-0.07638
12.11018	0.40023	-0.48416	-0.5399	-0.07638
12.11021	0.40023	-0.48416	-0.5399	-0.07638
12.11051	0.40022	-0.48417	-0.5399	-0.07637
12.11364	0.4002	-0.48423	-0.53987	-0.07634
12.11457	0.40019	-0.48425	-0.53985	-0.07633
12.1404	0.39989	-0.48489	-0.53946	-0.07596
12.14291	0.39985	-0.48497	-0.53941	-0.07592
12.14552	0.39982	-0.48505	-0.53936	-0.07587
12.14871	0.39977	-0.48515	-0.53929	-0.07581
12.15166	0.39972	-0.48524	-0.53923	-0.07575
12.15597	0.39965	-0.48539	-0.53913	-0.07567
12.17059	0.3994	-0.48593	-0.53876	-0.07534
12.17562	0.3993	-0.48614	-0.53863	-0.07522
12.17741	0.39926	-0.48621	-0.53857	-0.07517
12.18159	0.39918	-0.48639	-0.53845	-0.07506
12.18873	0.39902	-0.48671	-0.53823	-0.07487
12.19749	0.39882	-0.48713	-0.53794	-0.07461
12.20266	0.3987	-0.48738	-0.53775	-0.07446
12.21301	0.39844	-0.48792	-0.53737	-0.07412
12.22061	0.39824	-0.48834	-0.53707	-0.07387
12.22283	0.39818	-0.48846	-0.53698	-0.07379
12.22347	0.39816	-0.4885	-0.53695	-0.07377
12.23607	0.3978	-0.48925	-0.53641	-0.0733
12.23763	0.39775	-0.48934	-0.53634	-0.07324
12.243	0.39759	-0.48968	-0.53609	-0.07303
12.24546	0.39751	-0.48984	-0.53597	-0.07293
12.24815	0.39742	-0.49001	-0.53585	-0.07282
12.24944	0.39738	-0.49009	-0.53578	-0.07277
12.25312	0.39726	-0.49034	-0.5356	-0.07262
12.25502	0.3972	-0.49046	-0.53551	-0.07254
12.26317	0.39693	-0.49102	-0.53509	-0.07219
12.27542	0.3965	-0.49191	-0.53443	-0.07163
12.27861	0.39638	-0.49214	-0.53426	-0.07148
12.28155	0.39627	-0.49236	-0.53409	-0.07134
12.28302	0.39622	-0.49248	-0.53401	-0.07127
12.29036	0.39594	-0.49304	-0.53358	-0.07091
12.29752	0.39566	-0.49362	-0.53315	-0.07055
12.30238	0.39546	-0.49401	-0.53284	-0.0703
12.31206	0.39506	-0.49484	-0.53222	-0.06978
12.32175	0.39464	-0.49569	-0.53158	-0.06924
12.32587	0.39445	-0.49606	-0.5313	-0.069
12.33272	0.39415	-0.49668	-0.53082	-0.06861
12.3427	0.39368	-0.49762	-0.5301	-0.06801
12.34917	0.39338	-0.49824	-0.52962	-0.06761
12.35222	0.39323	-0.49854	-0.52939	-0.06742
12.36307	0.39269	-0.49961	-0.52856	-0.06673
12.36688	0.3925	-0.5	-0.52825	-0.06649
12.36955	0.39237	-0.50027	-0.52804	-0.06631
12.37335	0.39217	-0.50066	-0.52774	-0.06606
12.39163	0.3912	-0.50261	-0.52621	-0.06481
12.39247	0.39116	-0.5027	-0.52614	-0.06475
12.39341	0.39111	-0.5028	-0.52606	-0.06468
12.40399	0.39052	-0.50398	-0.52513	-0.06393
12.40788	0.3903	-0.50442	-0.52479	-0.06364
12.40895	0.39024	-0.50454	-0.52469	-0.06356
12.41941	0.38964	-0.50574	-0.52373	-0.06279
12.42305	0.38942	-0.50616	-0.5234	-0.06251
12.42764	0.38915	-0.5067	-0.52296	-0.06216
12.4294	0.38905	-0.50691	-0.5228	-0.06203
12.43036	0.38899	-0.50703	-0.52271	-0.06195
12.44159	0.3883	-0.5084	-0.52161	-0.06106
12.44442	0.38812	-0.50876	-0.52133	-0.06083
12.45123	0.38769	-0.50961	-0.52065	-0.06028
12.45902	0.3872	-0.5106	-0.51986	-0.05964
12.46302	0.38694	-0.51111	-0.51944	-0.0593
12.46409	0.38687	-0.51125	-0.51933	-0.05921
12.46461	0.38684	-0.51132	-0.51928	-0.05917
12.48218	0.38568	-0.5136	-0.51742	-0.05768
12.48736	0.38534	-0.51429	-0.51685	-0.05723
12.48829	0.38527	-0.51441	-0.51675	-0.05715
12.48876	0.38524	-0.51448	-0.5167	-0.05711
12.48947	0.38519	-0.51457	-0.51662	-0.05704
12.49093	0.38509	-0.51477	-0.51646	-0.05691
12.49213	0.38501	-0.51493	-0.51633	-0.05681
12.49503	0.38481	-0.51533	-0.516	-0.05654
12.49551	0.38477	-0.5154	-0.51595	-0.0565
12.50068	0.38441	-0.51611	-0.51537	-0.05603
12.52473	0.38269	-0.51952	-0.51258	-0.0538
12.54168	0.38143	-0.52198	-0.51053	-0.05218
12.55283	0.38059	-0.52363	-0.50915	-0.05109
12.55389	0.38051	-0.52379	-0.50902	-0.05099
12.57213	0.3791	-0.52655	-0.5067	-0.04916
12.58465	0.3781	-0.52849	-0.50506	-0.04788
12.59171	0.37753	-0.5296	-0.50412	-0.04714
12.59528	0.37724	-0.53016	-0.50364	-0.04677
12.59533	0.37724	-0.53017	-0.50363	-0.04676
12.6082	0.37618	-0.53222	-0.50188	-0.0454
12.61715	0.37543	-0.53367	-0.50063	-0.04443
12.6276	0.37454	-0.53539	-0.49916	-0.04329
12.63728	0.37371	-0.537	-0.49777	-0.04222
12.6425	0.37326	-0.53787	-0.49702	-0.04163
12.64964	0.37263	-0.53908	-0.49597	-0.04083
12.65681	0.372	-0.5403	-0.49491	-0.04001
12.65856	0.37184	-0.5406	-0.49465	-0.03981
12.65992	0.37172	-0.54083	-0.49445	-0.03966
12.66234	0.3715	-0.54125	-0.49408	-0.03938
12.68214	0.3697	-0.5447	-0.49107	-0.03706
12.69224	0.36877	-0.54649	-0.48949	-0.03586
12.69302	0.3687	-0.54663	-0.48937	-0.03577
12.70316	0.36775	-0.54843	-0.48777	-0.03455
12.70514	0.36757	-0.54878	-0.48746	-0.03432
12.70515	0.36757	-0.54879	-0.48746	-0.03431
12.70531	0.36755	-0.54881	-0.48743	-0.0343
12.73102	0.3651	-0.55347	-0.48327	-0.03115
12.73318	0.36489	-0.55386	-0.48291	-0.03088
12.74402	0.36384	-0.55586	-0.48111	-0.02953
12.74412	0.36383	-0.55588	-0.48109	-0.02951
12.74546	0.3637	-0.55613	-0.48087	-0.02934
12.74721	0.36352	-0.55646	-0.48057	-0.02912
12.76007	0.36225	-0.55887	-0.47839	-0.02748
12.78023	0.36022	-0.5627	-0.4749	-0.02488
12.78697	0.35953	-0.56399	-0.47371	-0.024
12.79343	0.35887	-0.56523	-0.47257	-0.02316
12.81516	0.35661	-0.56944	-0.46867	-0.02028
12.82673	0.3554	-0.57171	-0.46655	-0.01873
12.8295	0.3551	-0.57225	-0.46604	-0.01836
12.83814	0.35419	-0.57395	-0.46444	-0.01719
12.84273	0.3537	-0.57486	-0.46359	-0.01657
12.8665	0.35113	-0.5796	-0.45909	-0.01331
12.87878	0.34979	-0.58207	-0.45672	-0.0116
12.88192	0.34944	-0.5827	-0.45611	-0.01116
12.89203	0.34832	-0.58476	-0.45413	-0.00974
12.90626	0.34673	-0.58766	-0.45132	-0.00773
12.90738	0.34661	-0.58789	-0.4511	-0.00757
12.92516	0.3446	-0.59155	-0.44752	-0.00503
12.96121	0.34047	-0.59901	-0.44011	1.76E-4
12.96797	0.33969	-0.60041	-0.4387	0.00116
12.96888	0.33958	-0.6006	-0.43851	0.00129
12.99481	0.33655	-0.60602	-0.43302	0.00509
12.99537	0.33649	-0.60613	-0.4329	0.00517
12.99554	0.33647	-0.60617	-0.43286	0.0052
12.99741	0.33625	-0.60656	-0.43246	0.00547
13.03444	0.33185	-0.61433	-0.42442	0.01096
13.03691	0.33155	-0.61485	-0.42387	0.01133
13.08649	0.3255	-0.62542	-0.41271	0.01884
13.09436	0.32453	-0.62712	-0.41089	0.02005
13.10448	0.32326	-0.6293	-0.40855	0.02161
13.1116	0.32237	-0.63085	-0.40688	0.02271
13.12677	0.32045	-0.63416	-0.40331	0.02507
13.14994	0.31751	-0.6392	-0.3978	0.02868
13.16788	0.31522	-0.6431	-0.39348	0.03148
13.18604	0.31288	-0.64705	-0.38906	0.03433
13.1927	0.31202	-0.6485	-0.38743	0.03537
13.20334	0.31064	-0.65082	-0.38481	0.03704
13.21382	0.30928	-0.6531	-0.38222	0.03869
13.26048	0.30316	-0.66323	-0.37048	0.04605
13.28519	0.29988	-0.6686	-0.36414	0.04996
13.31346	0.29609	-0.67474	-0.35679	0.05445
13.32317	0.29479	-0.67685	-0.35424	0.05599
13.33492	0.2932	-0.6794	-0.35114	0.05787
13.3472	0.29154	-0.68204	-0.34788	0.05981
13.353	0.29076	-0.68328	-0.34634	0.06073
13.38443	0.28648	-0.69002	-0.33791	0.0657
13.39595	0.28491	-0.69249	-0.3348	0.06752
13.40564	0.28358	-0.69456	-0.33216	0.06905
13.42438	0.281	-0.69855	-0.32703	0.07201
13.43991	0.27885	-0.70186	-0.32275	0.07446
13.46525	0.27533	-0.70725	-0.3157	0.07846
13.47025	0.27463	-0.70831	-0.3143	0.07925
13.47174	0.27442	-0.70862	-0.31388	0.07949
13.47875	0.27345	-0.71011	-0.31191	0.08059
13.49538	0.27111	-0.71363	-0.30721	0.08322
13.51384	0.26851	-0.71753	-0.30196	0.08613
13.52917	0.26634	-0.72076	-0.29757	0.08854
13.54754	0.26373	-0.72463	-0.29227	0.09144
13.55121	0.26321	-0.72539	-0.29121	0.09202
13.55678	0.26242	-0.72657	-0.28957	0.09291
13.57567	0.25972	-0.73053	-0.28404	0.09589
13.61272	0.25441	-0.73821	-0.27312	0.10168
13.63499	0.2512	-0.74277	-0.26651	0.10513
13.66399	0.24701	-0.74866	-0.25784	0.10958
13.67539	0.24536	-0.75096	-0.25442	0.11131
13.70699	0.24078	-0.75727	-0.24488	0.11608
13.71745	0.23925	-0.75934	-0.24171	0.11765
13.72881	0.2376	-0.76158	-0.23825	0.11934
13.74705	0.23494	-0.76516	-0.23269	0.12204
13.75851	0.23326	-0.7674	-0.22918	0.12373
13.79992	0.22719	-0.77539	-0.21642	0.12978
13.847	0.22024	-0.78432	-0.20176	0.13654
13.85385	0.21923	-0.7856	-0.19962	0.13751
13.86539	0.21752	-0.78776	-0.196	0.13914
13.87314	0.21637	-0.7892	-0.19356	0.14023
13.88239	0.215	-0.79092	-0.19065	0.14153
13.8963	0.21293	-0.79349	-0.18625	0.14348
13.90085	0.21225	-0.79432	-0.18481	0.14411
13.9043	0.21174	-0.79496	-0.18372	0.14459
13.91702	0.20984	-0.79728	-0.17967	0.14635
13.95562	0.20407	-0.80428	-0.16734	0.15165
13.98713	0.19934	-0.80991	-0.15718	0.15593
13.99388	0.19832	-0.8111	-0.15499	0.15683
14.02025	0.19434	-0.81575	-0.14642	0.16036
14.02551	0.19355	-0.81667	-0.1447	0.16106
14.07576	0.18594	-0.82529	-0.12823	0.16759
14.11679	0.17971	-0.83212	-0.11475	0.17274
14.13204	0.1774	-0.83462	-0.10973	0.17461
14.17635	0.17065	-0.84173	-0.09512	0.17992
14.18646	0.16911	-0.84332	-0.09178	0.1811
14.21433	0.16486	-0.84766	-0.08257	0.18432
14.26187	0.1576	-0.85486	-0.06683	0.18962
14.28709	0.15373	-0.85858	-0.05846	0.19235
14.3	0.15175	-0.86046	-0.05417	0.19372
14.31616	0.14927	-0.86279	-0.04879	0.19541
14.31973	0.14873	-0.8633	-0.0476	0.19578
14.35029	0.14403	-0.86762	-0.03742	0.19891
14.44193	0.1299	-0.87997	-0.00678	0.20772
14.44283	0.12976	-0.88008	-0.00648	0.20781
14.44739	0.12905	-0.88068	-0.00495	0.20822
14.47755	0.12438	-0.88453	0.00517	0.21092
14.48588	0.12309	-0.88558	0.00797	0.21164
14.52509	0.11701	-0.89039	0.02111	0.21495
14.55647	0.11214	-0.89412	0.03161	0.21747
14.5681	0.11034	-0.89547	0.0355	0.21838
14.59296	0.10647	-0.89831	0.04382	0.22026
14.60033	0.10532	-0.89914	0.04628	0.22081
14.60239	0.105	-0.89937	0.04697	0.22096
14.61368	0.10325	-0.90062	0.05074	0.22178
14.65864	0.09624	-0.90546	0.06575	0.2249
14.67011	0.09446	-0.90666	0.06958	0.22566
14.71919	0.0868	-0.91162	0.08593	0.22875
14.73647	0.0841	-0.91329	0.09168	0.22977
14.74919	0.08211	-0.91451	0.09592	0.2305
14.75872	0.08062	-0.9154	0.09909	0.23103
14.77325	0.07835	-0.91675	0.10392	0.23183
14.78375	0.0767	-0.91771	0.10741	0.23238
14.83397	0.06883	-0.92212	0.12416	0.23485
14.83546	0.06859	-0.92225	0.12465	0.23492
14.83662	0.06841	-0.92235	0.12504	0.23497
14.83748	0.06828	-0.92242	0.12532	0.23501
14.92219	0.05499	-0.92911	0.15316	0.23841
14.97514	0.04668	-0.93284	0.1703	0.24007
14.9961	0.04339	-0.93422	0.17704	0.24063
15.03743	0.0369	-0.93678	0.19023	0.24156
15.06062	0.03325	-0.93813	0.19758	0.24199
15.07767	0.03058	-0.93907	0.20296	0.24227
15.11366	0.02492	-0.94095	0.21425	0.24272
15.16269	0.01722	-0.94325	0.22948	0.24307
15.19261	0.01251	-0.9445	0.2387	0.24313
15.19906	0.0115	-0.94476	0.24068	0.24313
15.25218	0.00315	-0.94667	0.25686	0.24292
15.26791	6.71E-4	-0.94717	0.26162	0.24279
15.31787	-0.00719	-0.94854	0.27661	0.24216
15.33662	-0.01014	-0.94898	0.28218	0.24184
15.3415	-0.01091	-0.94908	0.28362	0.24175
15.41559	-0.02256	-0.95033	0.30535	0.24
15.43084	-0.02497	-0.9505	0.30978	0.23955
15.46346	-0.0301	-0.95077	0.31919	0.23849
15.51275	-0.03786	-0.95093	0.33326	0.23664
15.53707	-0.04169	-0.95089	0.34014	0.23561
15.55389	-0.04434	-0.95083	0.34487	0.23485
15.56675	-0.04637	-0.95075	0.34847	0.23425
15.73169	-0.07232	-0.94786	0.39286	0.22451
15.7352	-0.07287	-0.94776	0.39377	0.22426
15.73755	-0.07324	-0.9477	0.39437	0.2241
15.7543	-0.07588	-0.94719	0.39874	0.22285
15.75657	-0.07624	-0.94711	0.39933	0.22268
15.7602	-0.07681	-0.947	0.40027	0.2224
15.94087	-0.10516	-0.93919	0.44449	0.2072
15.94624	-0.106	-0.9389	0.44573	0.20671
15.94905	-0.10644	-0.93875	0.44638	0.20644
15.96314	-0.10864	-0.93796	0.4496	0.20512
15.96771	-0.10935	-0.93769	0.45064	0.20469
15.97159	-0.10996	-0.93747	0.45152	0.20432
16.14981	-0.13773	-0.9252	0.48946	0.18591
16.15801	-0.13901	-0.92455	0.49109	0.18499
16.16055	-0.1394	-0.92434	0.49159	0.18471
16.17198	-0.14118	-0.92341	0.49385	0.18342
16.17884	-0.14224	-0.92284	0.49519	0.18264
16.18299	-0.14289	-0.92249	0.49599	0.18216
16.35875	-0.17009	-0.90589	0.52782	0.16064
16.36989	-0.17181	-0.90471	0.52968	0.15918
16.37204	-0.17214	-0.90449	0.53003	0.1589
16.38083	-0.1735	-0.90354	0.53148	0.15774
16.38998	-0.17491	-0.90255	0.53298	0.15652
16.39438	-0.17559	-0.90207	0.5337	0.15593
16.5677	-0.20223	-0.88126	0.55955	0.13139
16.58189	-0.20441	-0.87939	0.56147	0.12926
16.58354	-0.20466	-0.87917	0.56169	0.12901
16.58967	-0.2056	-0.87836	0.56251	0.12808
16.60113	-0.20735	-0.87682	0.56402	0.12634
16.60577	-0.20806	-0.8762	0.56462	0.12563
16.77664	-0.23415	-0.8513	0.58467	0.09815
16.79401	-0.23679	-0.84857	0.58646	0.09521
16.79504	-0.23695	-0.84841	0.58656	0.09504
16.79851	-0.23748	-0.84786	0.58692	0.09445
16.79987	-0.23768	-0.84765	0.58705	0.09422
16.82134	-0.24094	-0.84423	0.58906	0.09069
16.9719	-0.26366	-0.81877	0.60085	0.06504
16.99515	-0.26715	-0.8146	0.60229	0.06096
17.0618	-0.27713	-0.80235	0.60589	0.04929
17.07695	-0.27939	-0.79947	0.60658	0.04656
17.08675	-0.28086	-0.79761	0.60701	0.0448
17.19057	-0.2963	-0.77727	0.61045	0.02626
17.20654	-0.29867	-0.77405	0.61081	0.02342
17.34249	-0.31868	-0.74568	0.61199	-5.37E-4
17.3484	-0.31954	-0.74441	0.61196	-0.00157
17.35817	-0.32097	-0.7423	0.61191	-0.00328
17.40543	-0.32787	-0.73196	0.6114	-0.01152
17.41592	-0.3294	-0.72964	0.61124	-0.01335
17.60671	-0.35696	-0.6856	0.60472	-0.04619
17.61085	-0.35755	-0.6846	0.60451	-0.0469
17.62029	-0.35891	-0.68233	0.60401	-0.04851
17.62319	-0.35932	-0.68163	0.60385	-0.049
17.6246	-0.35952	-0.68129	0.60378	-0.04924
17.62531	-0.35962	-0.68112	0.60374	-0.04936
17.62902	-0.36015	-0.68023	0.60353	-0.04999
17.62959	-0.36024	-0.68009	0.6035	-0.05009
17.81713	-0.38687	-0.63307	0.58991	-0.08169
17.83469	-0.38934	-0.6285	0.58831	-0.08461
17.83479	-0.38936	-0.62847	0.5883	-0.08463
17.83515	-0.38941	-0.62838	0.58827	-0.08469
17.90101	-0.39865	-0.61097	0.58178	-0.09562
17.90388	-0.39905	-0.61021	0.58148	-0.0961
18.04408	-0.41855	-0.57177	0.56497	-0.11911
18.04987	-0.41935	-0.57016	0.56422	-0.12001
18.0991	-0.42612	-0.55636	0.5576	-0.12751
18.15343	-0.43354	-0.54094	0.54984	-0.13561
18.15789	-0.43415	-0.53966	0.54918	-0.13626
18.20903	-0.4411	-0.52492	0.54138	-0.14369
18.2569	-0.44757	-0.51095	0.53369	-0.15048
18.25942	-0.44791	-0.5102	0.53327	-0.15084
18.38142	-0.46425	-0.47371	0.51167	-0.16741
18.38227	-0.46436	-0.47345	0.51151	-0.16752
18.38318	-0.46449	-0.47317	0.51134	-0.16764
18.4396	-0.47196	-0.45597	0.50054	-0.17481
18.50028	-0.47994	-0.4373	0.48847	-0.18212
18.50165	-0.48012	-0.43688	0.4882	-0.18228
18.50316	-0.48032	-0.43641	0.48789	-0.18246
18.56784	-0.48876	-0.41631	0.47449	-0.18979
18.62705	-0.49641	-0.39775	0.46175	-0.19609
18.62909	-0.49668	-0.3971	0.4613	-0.1963
18.63065	-0.49688	-0.39661	0.46096	-0.19646
18.76405	-0.51392	-0.35388	0.43006	-0.20937
18.76593	-0.51416	-0.35327	0.42961	-0.20954
18.76879	-0.51452	-0.35235	0.42893	-0.20979
18.86987	-0.52722	-0.31953	0.40418	-0.21811
18.87491	-0.52784	-0.31788	0.40292	-0.21849
19.02548	-0.54639	-0.26829	0.36393	-0.22853
19.02759	-0.54665	-0.26759	0.36337	-0.22865
19.03194	-0.54718	-0.26615	0.36221	-0.2289
19.11265	-0.55694	-0.23922	0.34025	-0.2331
19.11918	-0.55772	-0.23703	0.33844	-0.23341
19.28692	-0.57761	-0.18027	0.29044	-0.23954
19.28901	-0.57785	-0.17956	0.28982	-0.23959
19.2951	-0.57856	-0.17748	0.28802	-0.23975
19.35543	-0.58558	-0.1568	0.26996	-0.24108
19.36344	-0.58651	-0.15405	0.26753	-0.24122
19.54836	-0.60757	-0.08981	0.20957	-0.2424
19.55648	-0.60848	-0.087	0.20701	-0.24234
19.57472	-0.61052	-0.08068	0.20124	-0.24216
19.59311	-0.61256	-0.07431	0.19541	-0.24194
19.60123	-0.61346	-0.07149	0.19282	-0.24183
19.68326	-0.62248	-0.043	0.16646	-0.24023
19.76488	-0.63131	-0.01454	0.13979	-0.23779
19.7727	-0.63215	-0.01181	0.13721	-0.23751
19.81194	-0.63635	0.00191	0.12418	-0.23594
19.81988	-0.63719	0.00469	0.12154	-0.23559
19.99146	-0.6551	0.06443	0.06437	-0.22627
19.99847	-0.65582	0.06686	0.06204	-0.22582
20.04011	-0.66006	0.08128	0.04816	-0.22302
20.04688	-0.66074	0.08362	0.0459	-0.22255
20.21891	-0.67784	0.14318	-0.01218	-0.20838
20.22016	-0.67796	0.14361	-0.0126	-0.20826
20.22469	-0.6784	0.14517	-0.01412	-0.20785
20.267	-0.68249	0.15967	-0.02828	-0.2039
20.27251	-0.68302	0.16156	-0.03012	-0.20338
20.44624	-0.69936	0.22054	-0.08772	-0.18527
20.44721	-0.69945	0.22087	-0.08804	-0.18516
20.45079	-0.69978	0.22208	-0.08922	-0.18476
20.49385	-0.70372	0.23655	-0.10337	-0.1798
20.49814	-0.70411	0.23799	-0.10477	-0.17929
20.67357	-0.71968	0.29637	-0.16188	-0.15718
20.67427	-0.71974	0.29661	-0.1621	-0.15708
20.67689	-0.71997	0.29747	-0.16295	-0.15673
20.7207	-0.72374	0.3119	-0.17708	-0.15073
20.72376	-0.724	0.31291	-0.17806	-0.1503
20.9009	-0.73878	0.37067	-0.23465	-0.1241
20.90294	-0.73895	0.37132	-0.23528	-0.12379
20.92454	-0.74069	0.37822	-0.24194	-0.12049
20.94608	-0.74242	0.38508	-0.24856	-0.11717
20.9481	-0.74259	0.38572	-0.24918	-0.11686
21.03456	-0.74941	0.41302	-0.27543	-0.1032
21.12136	-0.75607	0.44007	-0.3013	-0.08896
21.12334	-0.75622	0.44068	-0.30188	-0.08863
21.16633	-0.75945	0.45394	-0.31449	-0.08136
21.16777	-0.75956	0.45438	-0.31491	-0.08111
21.16814	-0.75959	0.4545	-0.31502	-0.08105
21.25626	-0.76606	0.48126	-0.34016	-0.06595
21.34453	-0.77233	0.50748	-0.36441	-0.05074
21.34475	-0.77234	0.50755	-0.36447	-0.0507
21.34561	-0.7724	0.5078	-0.3647	-0.05056
21.36783	-0.77395	0.51431	-0.37065	-0.04671
21.3902	-0.77549	0.52083	-0.37658	-0.04283
21.39091	-0.77554	0.52104	-0.37677	-0.04271
21.3911	-0.77556	0.52109	-0.37682	-0.04268
21.56916	-0.78738	0.57189	-0.4223	-0.01093
21.56934	-0.7874	0.57194	-0.42235	-0.01089
21.6147	-0.79027	0.58445	-0.43321	-0.00289
21.61533	-0.79031	0.58462	-0.43336	-0.00278
21.79414	-0.80111	0.63223	-0.47335	0.02846
21.79425	-0.80112	0.63226	-0.47337	0.02848
21.8392	-0.8037	0.6438	-0.48271	0.03625
21.83956	-0.80372	0.64389	-0.48278	0.03631
22.01912	-0.81348	0.68828	-0.51722	0.06703
22.01916	-0.81349	0.68829	-0.51723	0.06703
22.0637	-0.81577	0.69888	-0.52506	0.07457
22.06379	-0.81578	0.6989	-0.52508	0.07459
22.146	-0.81986	0.718	-0.5388	0.08842
22.24362	-0.82448	0.73994	-0.55385	0.1047
22.2441	-0.8245	0.74004	-0.55392	0.10478
22.26588	-0.82549	0.74477	-0.55698	0.10823
22.28417	-0.82631	0.7487	-0.5595	0.11112
22.28762	-0.82646	0.74944	-0.55997	0.11166
22.28763	-0.82646	0.74944	-0.55997	0.11166
22.37709	-0.83034	0.76818	-0.57145	0.12551
22.4667	-0.83401	0.78618	-0.58165	0.13899
22.46723	-0.83403	0.78629	-0.58171	0.13907
22.50957	-0.83568	0.79451	-0.58603	0.14527
22.50983	-0.83569	0.79456	-0.58605	0.14531
22.53865	-0.83679	0.80004	-0.58878	0.14942
22.68929	-0.84214	0.82712	-0.60059	0.16958
22.69067	-0.84218	0.82736	-0.60068	0.16976
22.73181	-0.84353	0.8343	-0.60318	0.17487
22.73371	-0.84359	0.83462	-0.60329	0.17511
22.90389	-0.84865	0.8614	-0.61022	0.19479
22.9367	-0.84953	0.86616	-0.61096	0.19819
22.96531	-0.85027	0.87021	-0.61144	0.20106
22.97426	-0.8505	0.87145	-0.61156	0.20194
23.10661	-0.85359	0.88875	-0.61164	0.21384
23.18767	-0.85523	0.89831	-0.61012	0.22013
23.19882	-0.85545	0.89957	-0.60982	0.22094
23.21482	-0.85574	0.90134	-0.60935	0.22207
23.2779	-0.85685	0.90803	-0.60703	0.22623
23.34775	-0.85793	0.91488	-0.60363	0.23031
23.43232	-0.85906	0.92238	-0.59832	0.23449
23.43865	-0.85914	0.92291	-0.59787	0.23477
23.45512	-0.85933	0.92426	-0.59667	0.23547
23.45537	-0.85934	0.92428	-0.59665	0.23548
23.66582	-0.86112	0.93866	-0.57695	0.24172
23.68355	-0.86121	0.93963	-0.57493	0.24201
23.68962	-0.86124	0.93995	-0.57422	0.24211
23.69584	-0.86127	0.94027	-0.57349	0.24218
23.69614	-0.86127	0.94029	-0.57346	0.24218
23.79731	-0.86158	0.9448	-0.56071	0.24266
23.89845	-0.8616	0.94804	-0.54617	0.24187
23.90048	-0.8616	0.9481	-0.54586	0.24184
23.90081	-0.8616	0.94811	-0.54581	0.24183
23.93161	-0.86154	0.94882	-0.54099	0.24128
23.9322	-0.86154	0.94883	-0.54089	0.24127
23.93587	-0.86153	0.9489	-0.54028	0.24117
24.0721	-0.86093	0.95042	-0.51637	0.2366
24.07871	-0.86089	0.95043	-0.51515	0.23633
24.13889	-0.86045	0.95032	-0.50386	0.23367
24.31379	-0.85856	0.94742	-0.46845	0.22369
24.3441	-0.85815	0.94653	-0.46192	0.22162
24.51331	-0.85535	0.93943	-0.42322	0.20815
24.55191	-0.85459	0.93731	-0.41391	0.20466
24.55442	-0.85454	0.93716	-0.4133	0.20443
24.55485	-0.85453	0.93714	-0.41319	0.20439
24.62183	-0.85312	0.933	-0.39661	0.19795
24.78422	-0.84916	0.92064	-0.3542	0.18041
24.79134	-0.84897	0.92003	-0.35227	0.17958
24.82392	-0.84808	0.91712	-0.34336	0.1757
24.89956	-0.84589	0.90988	-0.32218	0.16629
25.01401	-0.84227	0.89756	-0.28885	0.15091
25.04328	-0.84128	0.89415	-0.28008	0.14676
25.09298	-0.83955	0.88811	-0.26495	0.13951
25.17729	-0.83646	0.87717	-0.23863	0.12663
25.2438	-0.83387	0.86791	-0.21726	0.11594
25.2926	-0.8319	0.86082	-0.20171	0.10814
25.3121	-0.83109	0.85791	-0.19545	0.10497
25.37165	-0.82855	0.84867	-0.17597	0.09495
25.42412	-0.82624	0.84023	-0.15878	0.0861
25.45967	-0.82463	0.83435	-0.14712	0.08008
25.5032	-0.82261	0.82697	-0.13283	0.07269
25.54982	-0.82039	0.81886	-0.1175	0.06477
25.62778	-0.81655	0.80479	-0.09183	0.05145
25.69197	-0.81327	0.79275	-0.07065	0.04045
25.6943	-0.81315	0.7923	-0.06988	0.04005
25.70513	-0.81258	0.79023	-0.06631	0.03819
25.79079	-0.808	0.77338	-0.03798	0.02343
25.88392	-0.80279	0.75421	-0.0071	0.0073
25.88469	-0.80274	0.75405	-0.00684	0.00717
25.88513	-0.80272	0.75395	-0.0067	0.00709
25.90158	-0.80177	0.75048	-0.00125	0.00424
25.91255	-0.80114	0.74814	0.00239	0.00234
26.03062	-0.7941	0.72224	0.04157	-0.01818
26.05102	-0.79285	0.71762	0.04835	-0.02173
26.12586	-0.78816	0.70032	0.07322	-0.03479
26.16409	-0.7857	0.69126	0.08594	-0.04147
26.18223	-0.78452	0.68691	0.09198	-0.04464
26.22551	-0.78167	0.67639	0.10639	-0.05223
26.31599	-0.77556	0.6538	0.13654	-0.06811
26.34208	-0.77375	0.64713	0.14524	-0.0727
26.35593	-0.77279	0.64356	0.14986	-0.07514
26.4	-0.76968	0.63208	0.16457	-0.08291
