# Supplementary material for: Predicting double negativity using transmitted phase in space coiling metamaterials
Source: R Soc Open Sci. 2018 May 16;5(5):171042. doi: 10.1098/rsos.171042 (PMC5990839; doi:10.1098/rsos.171042)
Supplement: transmission_3D.txt [file rsos171042supp5.txt]

arc length	1k	2k	3k	4k	--	--	--
0	-0.287504999	-0.968752086	0.828301341	1.543439747
0.012416949	-0.283227189	-0.972168765	0.816969706	1.548004609
0.090331277	-0.256364156	-0.993113323	0.745314751	1.573622782
0.13030238	-0.242569354	-1.00352707	0.708186036	1.584739618
0.311954735	-0.179672364	-1.048225601	0.53402424	1.617095209
0.358593832	-0.163514816	-1.058903724	0.489040235	1.620959703
0.585244849	-0.084943153	-1.106152447	0.26887272	1.613893709
0.65320552	-0.061367119	-1.118818868	0.202351946	1.603420451
0.705828079	-0.043106741	-1.128150901	0.150684533	1.592663182
0.796282846	-0.011702325	-1.143227169	0.061411253	1.568586557
0.986650186	0.054458105	-1.170990124	-0.128412595	1.495296913
1.154833068	0.112985235	-1.191044163	-0.298307039	1.405033926
1.178517124	0.121232994	-1.193531123	-0.322397284	1.390400128
1.183541069	0.122976474	-1.194036066	-0.327351803	1.387311678
1.191549867	0.125755618	-1.194832754	-0.335245708	1.38234966
1.262213844	0.150267139	-1.201422514	-0.404671198	1.336510116
1.332229102	0.174536485	-1.207172823	-0.473061138	1.287444797
1.449147734	0.215071436	-1.214969212	-0.58720638	1.1942681
1.533618551	0.244271719	-1.219196647	-0.667579724	1.122298957
1.620604862	0.274251881	-1.222335259	-0.748211322	1.045050644
1.683465862	0.295860517	-1.223836208	-0.805131517	0.987246253
1.74642485	0.3174552	-1.224694327	-0.861006359	0.927686148
2.038781743	0.417251566	-1.220039466	-1.108111984	0.621207647
2.148706341	0.454418987	-1.214735584	-1.192844978	0.501248751
2.193981819	0.469670931	-1.211986346	-1.226445197	0.451089612
2.317251442	0.511029737	-1.202831462	-1.314085051	0.312303639
2.609818113	0.608212277	-1.171326482	-1.499590852	-0.030087818
2.715263632	0.642900992	-1.156598903	-1.558689066	-0.157974993
2.760238536	0.657642133	-1.149773592	-1.582644769	-0.213244578
2.822690622	0.677968246	-1.13984018	-1.61298899	-0.285901041
2.885548732	0.698342494	-1.129236105	-1.641726184	-0.358741188
2.961307607	0.722786268	-1.115647647	-1.673955752	-0.446145895
3.03467473	0.746341644	-1.101646326	-1.702661603	-0.530390196
3.175983203	0.791363771	-1.07222168	-1.749564566	-0.689280382
3.267211736	0.820121195	-1.05176536	-1.773960418	-0.786464225
3.359708294	0.849014727	-1.029937003	-1.794111014	-0.880102907
3.439756052	0.873805332	-1.010162421	-1.807823693	-0.957159891
3.520257503	0.898535964	-0.989448527	-1.818127548	-1.030930078
3.68840142	0.949551217	-0.943422098	-1.827984227	-1.172738542
3.757981705	0.970409896	-0.92329971	-1.827594236	-1.226799377
3.77567299	0.97568983	-0.918083013	-1.827077954	-1.240113358
3.856102935	0.999573709	-0.893852947	-1.822598646	-1.298437785
4.022284917	1.048297166	-0.841123525	-1.802271497	-1.407495644
4.029015978	1.050252927	-0.838912051	-1.801133718	-1.411587754
4.108634969	1.073282029	-0.812306191	-1.785817962	-1.458070787
4.130188286	1.079483631	-0.804912947	-1.780701209	-1.469233247
4.218034689	1.104560976	-0.774399189	-1.757610512	-1.510661143
4.441605553	1.166941855	-0.693983879	-1.682645325	-1.586626574
4.515492928	1.187102922	-0.666537255	-1.652756703	-1.602429486
4.579121794	1.204283672	-0.642554805	-1.624982009	-1.612334746
4.641042665	1.220842285	-0.618908253	-1.596144116	-1.618683586
4.825927356	1.269338632	-0.546496838	-1.499422752	-1.618326219
4.903887267	1.289357129	-0.515177029	-1.453868934	-1.609183299
4.981587941	1.3090604	-0.483475085	-1.405647645	-1.595007624
5.078767384	1.333353685	-0.443142503	-1.341376822	-1.570163943
5.211659775	1.365946042	-0.386758632	-1.246360774	-1.523391175
5.251072077	1.375457694	-0.369833626	-1.216705539	-1.506217287
5.375436767	1.404954356	-0.316194364	-1.120147977	-1.443544019
5.468545259	1.426548662	-0.275711123	-1.044924259	-1.389588795
5.532494166	1.441137517	-0.247745176	-0.991803846	-1.349042487
5.592765571	1.454706585	-0.221267305	-0.940653496	-1.308227254
5.67464727	1.472889446	-0.184821622	-0.868049632	-1.246012054
5.74861499	1.489015903	-0.151884607	-0.801563212	-1.187030469
5.853849157	1.511469939	-0.105002316	-0.705500721	-1.098570088
5.906105629	1.522406548	-0.081711932	-0.657156263	-1.052658649
5.990536188	1.539777445	-0.044067885	-0.578145514	-0.975697092
6.103046706	1.562350837	0.006122476	-0.471127761	-0.867796936
6.134815366	1.568605812	0.02029982	-0.440552273	-0.836224887
6.193074007	1.579940394	0.046305108	-0.384072322	-0.777062165
6.434982143	1.625121725	0.1543745	-0.143881979	-0.51389173
6.454614747	1.628655336	0.163151289	-0.12398799	-0.49129546
6.487801547	1.634583057	0.177989612	-0.090222519	-0.452676244
6.54230021	1.644163526	0.202095526	-0.035677678	-0.390338574
6.601637672	1.654413165	0.228292537	0.02395016	-0.32137729
6.616505673	1.656951747	0.234848602	0.038930135	-0.303920038
6.623508886	1.65814337	0.237935563	0.045991536	-0.29567253
6.938770864	1.708948815	0.375040634	0.362296612	0.082004996
6.941299506	1.709333099	0.376118783	0.364782731	0.085009158
6.962897157	1.71260043	0.385314635	0.385989012	0.110658067
6.966284278	1.713110849	0.386760378	0.389339209	0.114736728
6.992538625	1.717044456	0.39793937	0.415230787	0.146265205
7.013866825	1.720210305	0.406985245	0.436164434	0.171765588
7.049185984	1.725393307	0.421883833	0.470570852	0.213653401
7.097392151	1.732349942	0.442080603	0.517152658	0.270412713
7.233858431	1.751307933	0.49839221	0.646650977	0.428511821
7.273044006	1.75655075	0.514326037	0.683188562	0.473204454
7.327662926	1.763708944	0.536359958	0.733634838	0.534974851
7.418227809	1.775194391	0.572444547	0.816044672	0.636051592
7.49832976	1.784953968	0.60389205	0.887648332	0.724051338
7.520381842	1.787574145	0.612435357	0.907033314	0.747830577
7.578180557	1.794302477	0.634629191	0.957155188	0.809126474
7.634785195	1.800696525	0.656086344	1.00527856	0.867711234
7.650954111	1.802487159	0.662187414	1.018892338	0.884242133
7.686305915	1.806347431	0.675425672	1.048337143	0.919902731
7.73722554	1.811775519	0.694249671	1.089975662	0.970103033
7.87640824	1.825816738	0.744233357	1.199134612	1.100308059
7.881664828	1.826324204	0.74607895	1.203123699	1.105024382
7.992800704	1.836664098	0.784380475	1.285186077	1.201310066
8.033764889	1.840287936	0.798152211	1.314337735	1.235149444
8.041256921	1.840939789	0.800650793	1.319605477	1.241242201
8.112366972	1.846960347	0.824059963	1.368696852	1.297716851
8.114404564	1.847128354	0.824719212	1.370068457	1.299281492
8.156377794	1.850532607	0.838189867	1.397943819	1.330908589
8.249921486	1.857731105	0.86745978	1.457467987	1.397252059
8.280227676	1.859948268	0.876720113	1.475982655	1.417519471
8.296873862	1.861142136	0.881760175	1.485991829	1.428396298
8.325891259	1.863183709	0.89043201	1.503117412	1.446888151
8.338530261	1.864057336	0.894166384	1.510459508	1.454774526
8.354522288	1.865149151	0.898854249	1.51964745	1.464606942
8.446305771	1.871118887	0.9249879	1.570143666	1.517696873
8.493758382	1.874008352	0.937964536	1.594750082	1.542966702
8.504462842	1.874641608	0.94084146	1.600159475	1.548461907
8.556435591	1.877619133	0.954546041	1.625683632	1.574068652
8.653597655	1.882754998	0.978971879	1.670104449	1.617172447
8.691858917	1.884624726	0.988144291	1.686417157	1.632501965
8.72237594	1.886053811	0.995270053	1.698916043	1.644001356
8.766075812	1.888007112	1.005144436	1.716046355	1.659505909
8.770175582	1.888184737	1.006050902	1.717607063	1.660902342
8.778528045	1.888543401	1.007889971	1.720760644	1.663707161
8.781307307	1.888661849	1.008498871	1.721802595	1.664630883
8.802667964	1.889557262	1.013127964	1.729687485	1.671570773
8.808103233	1.889780881	1.014291512	1.731658998	1.67329157
8.85164153	1.891510341	1.023402048	1.746941765	1.686415816
8.878749127	1.892531623	1.028885912	1.755999261	1.693994485
8.89070435	1.892968502	1.031258487	1.759882239	1.697192361
8.919127175	1.893973892	1.03678618	1.768839442	1.704439932
8.928172698	1.894284593	1.038505998	1.77161356	1.706663971
8.942664844	1.894772188	1.041227223	1.775967284	1.710103625
8.967067691	1.895568918	1.0456752	1.783087371	1.715736539
8.998061201	1.896533453	1.051119959	1.791723127	1.722455164
9.014515816	1.897023986	1.053917611	1.79612268	1.72582403
9.042612782	1.897827055	1.058545614	1.80333815	1.731258922
9.05770854	1.898240531	1.060954451	1.807060152	1.734013516
9.069250429	1.898548183	1.062759573	1.809832977	1.736041615
9.106850683	1.899499443	1.068420057	1.818427725	1.742179787
9.111491548	1.899611445	1.069095359	1.819442039	1.742887662
9.145139244	1.900386333	1.073853989	1.826473891	1.747622509
9.162578394	1.900763517	1.076209927	1.829902756	1.749860013
9.170023787	1.900919825	1.077188603	1.83132538	1.750782842
9.17041548	1.900927968	1.077239669	1.831399508	1.750830791
9.1812657	1.901150311	1.07863752	1.833424489	1.752135182
9.197290976	1.901467371	1.08064304	1.836314974	1.753977548
9.219144895	1.901878963	1.083253425	1.840071336	1.756373426
9.233994529	1.902144076	1.08495472	1.842495047	1.757885936
9.237322385	1.902201872	1.085327945	1.843023923	1.758212078
9.270679863	1.902748512	1.08890638	1.848036224	1.761221958
9.275975325	1.902829821	1.089447245	1.848783582	1.761656406
9.28948122	1.903030414	1.090792947	1.850629723	1.762710649
9.301168756	1.903196133	1.091918331	1.852157771	1.763560569
9.325750121	1.903521148	1.094161495	1.85516204	1.765178081
9.332908529	1.90360987	1.094782057	1.855984119	1.765609317
9.338016491	1.903671543	1.095215855	1.856556161	1.765906053
9.346443461	1.903770315	1.095915119	1.857473393	1.766375618
9.356524787	1.903883611	1.096724825	1.85852733	1.766904678
9.363762984	1.9039614	1.097291094	1.859252394	1.767250585
9.379213182	1.90411833	1.098448683	1.86071872	1.767930518
9.393811474	1.904255204	1.099478459	1.862002393	1.76849986
9.402147504	1.904328392	1.100038603	1.862691037	1.768793111
9.41194299	1.904410703	1.100659918	1.86346636	1.769150461
9.428759431	1.90454131	1.101652429	1.864700079	1.769718255
9.430791299	1.904556117	1.101766497	1.864840389	1.769781433
9.435894697	1.90459238	1.102047434	1.865184477	1.769934957
9.441843592	1.904632543	1.102371387	1.865566885	1.770078589
9.447850467	1.904671214	1.102687657	1.865936218	1.770213044
9.45671511	1.904724824	1.103134493	1.86645042	1.77039205
9.475711451	1.904825828	1.104012143	1.867428501	1.7706977
9.488572789	1.90488356	1.104544519	1.867995438	1.770846377
9.517473375	1.904982199	1.105556885	1.868990557	1.771005008
9.525735914	1.90500249	1.105799521	1.869204117	1.77100572
9.526051872	1.905003196	1.105808387	1.869211657	1.771005354
9.54245947	1.905032797	1.106226943	1.86953983	1.770946417
9.553578781	1.905044973	1.10646395	1.869691516	1.77086198
9.578451147	1.905049151	1.10685768	1.869824001	1.770542967
9.580868648	1.905047831	1.106886203	1.869821433	1.770501235
9.6	1.905026705	1.107049726	1.869705406	1.770108735
9.614068622	1.854306181	1.277198487	1.537787442	1.065571266
9.6141529	1.854002005	1.278217687	1.535797314	1.061350909
9.614732226	1.851911013	1.285223579	1.522116736	1.032340525
9.615062688	1.850718173	1.289219905	1.514312528	1.015792284
9.616902508	1.844076026	1.311468813	1.470857411	0.923662128
9.624663351	1.816041306	1.40530547	1.287467658	0.535082548
9.626666667	1.808799681	1.429525103	1.240102886	0.434785757
9.641541695	1.754965069	1.609328368	0.888073865	-0.309839706
9.643159265	1.749100979	1.628898009	0.849735317	-0.390863044
9.648342172	1.730304856	1.691601123	0.726856495	-0.650470937
9.653333333	1.712213189	1.751904445	0.608599063	-0.900247069
9.668117891	1.658604982	1.930512188	0.258209362	-1.640056865
9.66898399	1.655463709	1.940974351	0.237678737	-1.68339291
9.673359953	1.639591012	1.993832897	0.133940388	-1.902343275
9.68	1.615501414	2.074035077	-0.023494702	-2.234560593
9.686622786	1.615454895	2.074037403	-0.023735417	-2.234610382
9.695240871	1.615362401	2.074002247	-0.024192882	-2.234548774
9.712409998	1.6150704	2.073803497	-0.025590415	-2.233999979
9.714887394	1.615020622	2.073765126	-0.025826327	-2.233887563
9.752546411	1.613774789	2.072639334	-0.031660372	-2.230445795
9.764547557	1.613184898	2.072066659	-0.034405916	-2.22866569
9.778334511	1.612365635	2.071260525	-0.038220034	-2.226160459
9.780857788	1.61220142	2.071097495	-0.03898404	-2.22565298
9.796054782	1.611118996	2.070014237	-0.044016972	-2.222276119
9.79643631	1.61108976	2.069984804	-0.044152851	-2.222184268
9.796560899	1.611080191	2.069975168	-0.044197324	-2.222154199
9.797540072	1.61100461	2.069899036	-0.044548576	-2.221916593
9.830593314	1.608063149	2.06690565	-0.058208119	-2.212557313
9.835592779	1.607552254	2.066381271	-0.060579049	-2.21091529
9.842805755	1.606775869	2.065580947	-0.064179247	-2.208407053
9.859962283	1.604715121	2.063470813	-0.073760813	-2.201831548
9.861271288	1.604545515	2.063297876	-0.074550735	-2.201294614
9.864061228	1.60417817	2.062923637	-0.076262181	-2.200133553
9.866677262	1.603826482	2.062565742	-0.07790139	-2.199024248
9.867702129	1.603686793	2.062423688	-0.078552661	-2.198584222
9.871051351	1.603222795	2.061952226	-0.080716663	-2.197124882
9.885419414	1.601074413	2.059793069	-0.090772947	-2.190487179
9.892676379	1.599918897	2.058626095	-0.096174413	-2.18689553
9.912556083	1.596511401	2.055166533	-0.112079033	-2.176234633
9.920074839	1.595130203	2.053757747	-0.118517411	-2.171888677
9.939542538	1.591318232	2.049854206	-0.136266674	-2.159835596
9.941810264	1.590853542	2.049376552	-0.13842795	-2.158358671
9.944117011	1.590375977	2.048885509	-0.140648917	-2.156840322
9.954047817	1.588263809	2.04671198	-0.150469577	-2.150119263
9.973193729	1.583934271	2.042248852	-0.170590231	-2.136316856
9.975603441	1.583365334	2.041661675	-0.173233386	-2.134500868
9.983943043	1.58135489	2.039585642	-0.182572054	-2.128080028
9.98847303	1.580093522	2.038305152	-0.188459529	-2.124158224
9.992236916	1.579308766	2.037461108	-0.192058471	-2.121493454
10.02775785	1.570236286	2.027884	-0.233885052	-2.091595211
10.02822242	1.570115391	2.027754429	-0.234439507	-2.091188035
10.03439011	1.56848532	2.026015058	-0.241925293	-2.08573499
10.03666113	1.567881965	2.025368996	-0.244692613	-2.0837066
10.03811387	1.567495121	2.024954138	-0.246465915	-2.082403282
10.04230745	1.566374549	2.02374966	-0.251598395	-2.078615695
10.0463378	1.56529216	2.022582373	-0.256550048	-2.074940065
10.04975841	1.564352842	2.02156771	-0.260844304	-2.071744043
10.06547312	1.559994207	2.0168277	-0.280722116	-2.056772942
10.07271423	1.557961876	2.014600166	-0.289964161	-2.049715163
10.08780454	1.553678015	2.009870032	-0.309391929	-2.034683922
10.08964038	1.553152382	2.009286466	-0.31177089	-2.032825493
10.09736004	1.550931474	2.006813314	-0.321811079	-2.024940115
10.13248407	1.540738687	1.995248642	-0.367553519	-1.987793493
10.13622182	1.53963082	1.993970525	-0.372489264	-1.983666571
10.14487467	1.537049	1.990976667	-0.383965691	-1.973984393
10.14985569	1.535551448	1.989235527	-0.390613197	-1.968346568
10.15250986	1.534752025	1.98830293	-0.394156544	-1.965323185
10.16078366	1.532253549	1.985374254	-0.405207435	-1.955812631
10.16402605	1.531276522	1.984220713	-0.409516027	-1.9520591
10.19299053	1.522450663	1.97368268	-0.448236076	-1.917657573
10.19711976	1.521178075	1.972146173	-0.453789927	-1.912625644
10.1988778	1.520635178	1.97148941	-0.456157068	-1.910473614
10.21140566	1.516747666	1.966764512	-0.473069747	-1.894971061
10.21687819	1.515039139	1.964675896	-0.480482098	-1.888107125
10.23805166	1.508369503	1.956453818	-0.509300542	-1.861023518
10.24393947	1.506498104	1.954127605	-0.517353699	-1.853343483
10.2592929	1.501578407	1.947978699	-0.538460175	-1.832989328
10.26073835	1.501112498	1.947393117	-0.540452519	-1.831046321
10.26316128	1.500330459	1.946408953	-0.543794217	-1.827779028
10.27951625	1.495016947	1.939681141	-0.56641757	-1.805386114
10.29453194	1.490073885	1.93335083	-0.587326027	-1.784245655
10.29533441	1.489807879	1.933008558	-0.58844804	-1.783101557
10.30169299	1.487693495	1.93028222	-0.59735527	-1.773984584
10.30583219	1.48631081	1.92849389	-0.603169388	-1.768000773
10.31948486	1.481714974	1.922519341	-0.622435143	-1.747989945
10.32270161	1.480624266	1.921094689	-0.626994203	-1.743213926
10.34381752	1.47338998	1.911582108	-0.657108853	-1.711283003
10.34392138	1.473354078	1.91153463	-0.657257778	-1.711123463
10.34402583	1.473317969	1.911486877	-0.657407555	-1.710962994
10.36588697	1.465690846	1.901341959	-0.68893092	-1.676835361
10.36776239	1.465030077	1.900457728	-0.691651477	-1.673857419
10.37803254	1.461353715	1.895515098	-0.706741442	-1.65721549
10.3970561	1.454456533	1.886175732	-0.734909207	-1.625693185
10.40020858	1.453312444	1.88461957	-0.739564695	-1.620427231
10.42502647	1.444247548	1.8722143	-0.776252951	-1.578219005
10.43733651	1.439712996	1.865959453	-0.794475839	-1.556787975
10.44263952	1.437751759	1.863244174	-0.802331123	-1.547454585
10.448814	1.435462294	1.860066919	-0.811481175	-1.536510623
10.45021617	1.434941487	1.859343029	-0.813559653	-1.534013833
10.4518356	1.434339577	1.85850589	-0.815960441	-1.531124888
10.45819591	1.431971322	1.855206728	-0.825392343	-1.519723532
10.46012577	1.431251403	1.854202132	-0.828255063	-1.51624678
10.47135014	1.427051893	1.848326404	-0.844913156	-1.495865489
10.47408463	1.426027355	1.846888846	-0.8489678	-1.490872062
10.49383739	1.418573528	1.836381761	-0.878350087	-1.454293899
10.50699809	1.413503785	1.829183197	-0.898172423	-1.429012891
10.50913219	1.412675043	1.828002402	-0.901397321	-1.424833855
10.51057046	1.412115471	1.827204518	-0.903572848	-1.422007366
10.52812212	1.405219215	1.817332193	-0.930258689	-1.386863695
10.53582268	1.402154115	1.812921783	-0.942046798	-1.37106498
10.54879877	1.396934734	1.805380807	-0.962021156	-1.34391872
10.55144971	1.395860036	1.803823382	-0.966118868	-1.338291947
10.56383711	1.390800369	1.796470091	-0.985343396	-1.311635159
10.57392112	1.386635548	1.790391989	-1.001086477	-1.289492408
10.57900409	1.384498022	1.787265479	-1.009133986	-1.278020852
10.58668427	1.381219302	1.782457357	-1.021436201	-1.260326597
10.5992113	1.375744887	1.774397754	-1.041870795	-1.230533027
10.60196445	1.374520708	1.772590352	-1.046423107	-1.223830081
10.60470846	1.373317901	1.77081329	-1.050890591	-1.217214577
10.61116401	1.370446661	1.76656402	-1.061528602	-1.201352228
10.63166143	1.361068196	1.752629018	-1.096066178	-1.149028682
10.63311312	1.360388887	1.751616558	-1.098556071	-1.14521005
10.63627012	1.358904686	1.749403082	-1.1039909	-1.136854045
10.64517442	1.354667622	1.743073906	-1.119467545	-1.112905402
10.66090967	1.346996347	1.73157848	-1.147350617	-1.069210385
10.66522057	1.344853739	1.728359869	-1.155108488	-1.05693324
10.67051953	1.342195914	1.724362731	-1.164714528	-1.041661699
10.67918483	1.337792271	1.717729272	-1.180589634	-1.016259528
10.68677983	1.333747412	1.711623226	-1.19510768	-0.992800566
10.69309623	1.330195127	1.706247921	-1.207809751	-0.972102431
10.70482985	1.323344038	1.695851385	-1.232175167	-0.932016391
10.70932754	1.320840298	1.692049474	-1.241075722	-0.917347651
10.72955542	1.309114705	1.674204428	-1.282568613	-0.848252545
10.73189441	1.307684178	1.672023643	-1.287615697	-0.839774323
10.73561189	1.305400896	1.66854148	-1.29566525	-0.826230222
10.73836296	1.303703538	1.665951803	-1.301644314	-0.816152376
10.74353154	1.300497036	1.661057113	-1.312928344	-0.797092722
10.76632819	1.286080419	1.639011657	-1.363489962	-0.711067173
10.77438097	1.280881086	1.631046221	-1.381659176	-0.679915171
10.79579004	1.266787152	1.609417418	-1.430747278	-0.595154976
10.79797279	1.265328082	1.607175362	-1.43581601	-0.586354917
10.81244781	1.255548596	1.592134303	-1.469729062	-0.527255447
10.81419822	1.254392744	1.590356893	-1.47373889	-0.52025367
10.8316237	1.243087632	1.572953229	-1.512826648	-0.451617417
10.83500043	1.240995717	1.569730912	-1.52004729	-0.438904546
10.83537452	1.240765937	1.569376925	-1.520840166	-0.437507878
10.83658077	1.240027706	1.568239595	-1.52338714	-0.43302036
10.83669721	1.23995666	1.568130135	-1.523632228	-0.432588459
10.85442899	1.229582814	1.552138171	-1.559360444	-0.369465261
10.85814584	1.227520438	1.548956469	-1.566448034	-0.356900526
10.85935166	1.226859709	1.547936949	-1.568717499	-0.35287391
10.86227658	1.225274001	1.545489775	-1.574161582	-0.343207777
10.86749854	1.222502827	1.541211716	-1.58366678	-0.326306369
10.87992509	1.215851081	1.530937919	-1.606460792	-0.285721764
10.88544629	1.212985283	1.526510206	-1.616277035	-0.268222718
10.88770898	1.211861886	1.524774195	-1.62012421	-0.261355538
10.90338384	1.204477163	1.513362753	-1.645424293	-0.216226484
10.9123687	1.200557569	1.507306187	-1.658861479	-0.192283966
10.91770577	1.198337402	1.503875689	-1.666475897	-0.178726226
10.92860743	1.194052783	1.497255557	-1.681178511	-0.152571277
10.93601282	1.191269851	1.492952782	-1.690715726	-0.135602486
10.93637132	1.191138601	1.492749825	-1.691165443	-0.13480233
10.94254758	1.188927851	1.489330873	-1.698739163	-0.121326711
10.94613024	1.18768912	1.487414808	-1.7029818	-0.113777825
10.95127025	1.185967914	1.484751984	-1.708875472	-0.103291091
10.95992783	1.183217957	1.480496329	-1.718287792	-0.086543078
10.96284377	1.182333893	1.479127826	-1.721312513	-0.081160832
10.96408439	1.18194827	1.478531387	-1.722636431	-0.078815224
10.98593853	1.17575773	1.468954885	-1.743829352	-0.040969924
10.98720422	1.175432597	1.468451258	-1.744939392	-0.038988263
10.9928005	1.174023766	1.466268744	-1.74974821	-0.030402567
11.00526749	1.171040646	1.461645324	-1.759938798	-0.012271462
11.01056141	1.169851435	1.459801818	-1.7639995	-0.005047398
11.0286424	1.166138252	1.454043784	-1.776670256	0.017490562
11.03862902	1.164318475	1.451220487	-1.782873953	0.028522738
11.0391552	1.164227155	1.451078777	-1.783185134	0.029076062
11.04236403	1.163680133	1.450229847	-1.785048842	0.032389862
11.04375979	1.163447493	1.449868772	-1.785841281	0.033798801
11.05227701	1.162097482	1.447772945	-1.790437564	0.041969935
11.05604282	1.161538727	1.446905212	-1.792338622	0.045349026
11.07675211	1.158883889	1.442778886	-1.801356054	0.061370854
11.07922016	1.158615257	1.442360875	-1.802267172	0.062985157
11.07993237	1.158540566	1.442244567	-1.802518259	0.063437942
11.10459639	1.15623959	1.438660844	-1.810269097	0.077341062
11.10652008	1.156093841	1.438433457	-1.810757356	0.078218554
11.10746281	1.156024197	1.438324778	-1.810990489	0.078637646
11.11022411	1.155826946	1.438016875	-1.8116501	0.079823822
11.13211184	1.154619079	1.436126126	-1.815652071	0.087043772
11.13372698	1.154554973	1.436025293	-1.815861087	0.087422992
11.13548663	1.154489045	1.435921492	-1.816075304	0.087812119
11.14800272	1.154137905	1.435365277	-1.817192798	0.089857146
11.15432716	1.154052158	1.435226501	-1.81745041	0.09031342
11.16	1.154021167	1.435173102	-1.817523299	0.090444046
11.17516974	1.063295982	1.26171171	-1.870994451	0.468669623
11.17801785	1.046255754	1.229126221	-1.880988998	0.539657006
11.17969281	1.036233541	1.209960244	-1.886860129	0.581400589
11.18666667	0.994497296	1.130139429	-1.911252697	0.755175547
11.19827468	0.924999506	0.997201217	-1.951666502	1.044321842
11.20686333	0.873556536	0.898780293	-1.98141732	1.258175687
11.20807089	0.86632212	0.884938098	-1.985590001	1.288237977
11.21333333	0.83478329	0.82459381	-2.003795928	1.419221092
11.21876574	0.802160607	0.762162892	-2.022502992	1.554652762
11.23231363	0.720514441	0.605857612	-2.068771914	1.893370222
11.23474269	0.705906778	0.57789208	-2.077040154	1.95403823
11.23840972	0.683837947	0.535638191	-2.089490704	2.045670598
11.24	0.674261221	0.517300564	-2.094878323	2.085425653
11.2487306	0.674210928	0.517199025	-2.094848974	2.085546303
11.2653333	0.673937273	0.516628886	-2.094477692	2.085869206
11.27054785	0.673803173	0.516347832	-2.094275749	2.085995905
11.27289816	0.673735207	0.516205216	-2.094171394	2.086056961
11.28420544	0.673342861	0.515380657	-2.093553512	2.086385023
11.29736973	0.672741618	0.51411454	-2.092575309	2.086838392
11.30123705	0.672536433	0.513682144	-2.092238774	2.086989395
11.31170416	0.671884997	0.5123086	-2.091162778	2.087457751
11.32079319	0.671249702	0.510968578	-2.090108333	2.087907104
11.32376774	0.671027733	0.51050029	-2.089738998	2.088062775
11.35188322	0.668587278	0.505349551	-2.085657348	2.089743966
11.35815587	0.667958309	0.504021627	-2.084600955	2.090170814
11.36191443	0.667552192	0.503164118	-2.083917166	2.090443372
11.37046045	0.666581628	0.501114565	-2.08228057	2.091091026
11.37191781	0.666408985	0.500749961	-2.08198982	2.0912072
11.38506219	0.664767585	0.497283013	-2.079216349	2.092295398
11.40880179	0.661418647	0.490207335	-2.073517958	2.094444983
11.4098884	0.661253513	0.489858383	-2.073235893	2.09454905
11.41070273	0.66112908	0.489595433	-2.07302329	2.094627365
11.41502123	0.660459459	0.488180358	-2.071878373	2.095047347
11.41770245	0.66003517	0.48728355	-2.071148995	2.095306358
11.4275785	0.658374234	0.48377298	-2.068297797	2.096328248
11.43411729	0.657189644	0.481269316	-2.066267607	2.097063543
11.4394421	0.656136378	0.479043713	-2.064470979	2.097732138
11.44887785	0.654224797	0.475004114	-2.061203702	2.09893386
11.4648111	0.650865831	0.467904927	-2.055443962	2.101012287
11.47113015	0.649478639	0.464972636	-2.0530536	2.101848941
11.47843707	0.647820041	0.461466522	-2.050190736	2.102839951
11.4864256	0.645939791	0.457491719	-2.046939559	2.103952316
11.49553793	0.643709666	0.452777119	-2.043076365	2.105258038
11.49948187	0.642710865	0.45066561	-2.041345643	2.105841673
11.53417883	0.633645926	0.431499868	-2.025565501	2.110999606
11.5361189	0.633124327	0.430396959	-2.024653786	2.11128925
11.55366904	0.628334963	0.420269475	-2.016264944	2.113915373
11.55588408	0.627721409	0.418972003	-2.015188074	2.114247586
11.5745661	0.623431019	0.409893823	-2.007555213	2.116387127
11.57756647	0.622707126	0.408361755	-2.006253426	2.116721113
11.5890784	0.619532989	0.401646842	-2.000615401	2.11831501
11.59198411	0.618741926	0.39997328	-1.999207957	2.118707747
11.60241694	0.615935255	0.394035314	-1.994206554	2.120086042
11.6238223	0.610341289	0.382199338	-1.984199475	2.122758154
11.63420468	0.607707708	0.37662657	-1.979468906	2.123978786
11.64443526	0.605083789	0.371074405	-1.974763812	2.125211153
11.64473907	0.60500823	0.370914519	-1.974628296	2.125246609
11.65582993	0.602343026	0.365274628	-1.969847053	2.126496
11.66649969	0.599950236	0.360210821	-1.965552349	2.127615278
11.67091501	0.599060623	0.358327583	-1.963935365	2.127992329
11.68916579	0.595542816	0.350880436	-1.957530647	2.129462428
11.70773055	0.59222789	0.343862374	-1.951476891	2.130811684
11.71226551	0.591460564	0.34223793	-1.950074887	2.13112216
11.71354675	0.591247294	0.341786429	-1.949684971	2.131207969
11.71569204	0.590893673	0.341037793	-1.949038207	2.131349764
11.71612727	0.590822462	0.340887036	-1.948907927	2.131378243
11.72046934	0.590121829	0.339403736	-1.947625408	2.131657053
11.72647891	0.589181521	0.337412981	-1.945902015	2.132027002
11.72899325	0.588798231	0.336601491	-1.94519876	2.132176297
11.7589205	0.584694812	0.327913162	-1.937634412	2.133704621
11.76305353	0.584212485	0.326891779	-1.936743697	2.133881577
11.7681972	0.583632905	0.325664433	-1.935673107	2.13409375
11.77470096	0.58293292	0.324182077	-1.934379645	2.134349239
11.79078597	0.581302128	0.320729034	-1.931334376	2.134876263
11.79179849	0.581205786	0.320525051	-1.931154202	2.134906789
11.79654072	0.580764518	0.319590773	-1.930328505	2.135045581
11.79904917	0.580535974	0.319106871	-1.929901552	2.135118966
11.79985425	0.580463614	0.318953664	-1.929766301	2.135142041
11.80080879	0.580378447	0.31877334	-1.929607065	2.135169098
11.80159273	0.580309008	0.318626319	-1.929477197	2.135191075
11.80231906	0.580245079	0.318490965	-1.929357605	2.13521124
11.81051421	0.579550955	0.317021371	-1.928057042	2.135425664
11.83383223	0.57784913	0.313418776	-1.924846881	2.135904076
11.84192139	0.577358312	0.312379902	-1.923914097	2.136026945
11.86494347	0.576206442	0.309942511	-1.921699457	2.136258673
11.8695354	0.576020069	0.309548288	-1.921335644	2.13628401
11.87149316	0.575945432	0.309390432	-1.921189877	2.136293904
11.87613926	0.575779383	0.309039291	-1.92086429	2.136312972
11.87878991	0.575691632	0.308853761	-1.92069136	2.136321071
11.88330234	0.575553914	0.308562654	-1.920418397	2.136330213
11.89075057	0.575358756	0.308150321	-1.920026904	2.136332497
11.89848064	0.575198569	0.30781217	-1.919698381	2.136318002
11.90197438	0.575140325	0.307689344	-1.919575896	2.136305814
11.90442383	0.575104746	0.30761437	-1.919499673	2.136295177
11.91387735	0.57500805	0.307411123	-1.919280095	2.136237949
11.92	0.574976502	0.307345407	-1.919190907	2.136179896
11.93227223	0.485296217	0.122450732	-1.615502436	1.857358342
11.93362985	0.475376629	0.101999496	-1.581911597	1.826520122
11.93531026	0.463098958	0.07668662	-1.540335642	1.788351712
11.93823611	0.441722505	0.032614834	-1.467948653	1.721899058
11.94666667	0.380135382	-0.094358822	-1.25939811	1.530456509
11.9544127	0.323557887	-0.211003674	-1.067813681	1.354602537
11.95562641	0.314693595	-0.229278991	-1.037797334	1.327051984
11.96561416	0.241756912	-0.379650505	-0.790820414	1.100376531
11.96691189	0.232277459	-0.399194169	-0.758734672	1.070955011
11.96975724	0.211493034	-0.44204514	-0.688387027	1.006454908
11.97221851	0.193514174	-0.479111909	-0.627538291	0.950671071
11.97333333	0.1853707	-0.495901196	-0.599977973	0.925406925
11.98153604	0.125452087	-0.619434529	-0.397210922	0.739573904
11.98601219	0.092724649	-0.686908303	-0.286501332	0.638214092
11.99806525	0.004647812	-0.86849041	0.011642471	0.364899067
11.99924389	-0.003962464	-0.886241424	0.040790504	0.338177235
12	-0.00948579	-0.897628336	0.059488582	0.321035422
12.00176076	-0.00949184	-0.897640622	0.059509245	0.321015839
12.00993056	-0.009523789	-0.897700829	0.059619439	0.320905244
12.01523443	-0.009547948	-0.897742737	0.059703592	0.320816064
12.01913109	-0.009567411	-0.897774942	0.059771745	0.320741825
12.0319911	-0.009640633	-0.897887045	0.060029871	0.320449808
12.05418987	-0.009805426	-0.89811369	0.060618024	0.319747598
12.06260963	-0.00988065	-0.898210631	0.060888335	0.319415625
12.06324702	-0.00988663	-0.898218215	0.060909856	0.319389024
12.06431326	-0.009896722	-0.89823098	0.060946189	0.319344063
12.06720784	-0.00992481	-0.898266378	0.061047377	0.319218652
12.07016856	-0.009954411	-0.898303355	0.061154112	0.319085919
12.07778271	-0.010034583	-0.898402032	0.061443628	0.318723873
12.09598422	-0.010249846	-0.898658813	0.062223385	0.31773764
12.1096623	-0.010432398	-0.898868853	0.062886731	0.31688784
12.11500626	-0.010508659	-0.898955078	0.063164248	0.316529944
12.12360639	-0.010637213	-0.899098754	0.063632511	0.315923441
12.12447185	-0.010650576	-0.899113606	0.063681222	0.315860215
12.12919008	-0.010724689	-0.899195618	0.063951472	0.315508891
12.14730553	-0.011029035	-0.899526822	0.065062723	0.314055817
12.15545226	-0.011176127	-0.89968418	0.065600466	0.313348712
12.15876143	-0.011237599	-0.899749409	0.065825323	0.313052357
12.17660666	-0.01158626	-0.900114218	0.067101914	0.311363275
12.19323078	-0.011937118	-0.900473875	0.068388316	0.309651738
12.19849035	-0.012053356	-0.900591643	0.068814828	0.309082512
12.19954901	-0.012077147	-0.900615765	0.068902165	0.308965936
12.20260646	-0.012146392	-0.900685787	0.06915638	0.308626358
12.24383505	-0.01315786	-0.901682044	0.072871531	0.303625865
12.24793331	-0.013266349	-0.901786447	0.073270197	0.303085752
12.25787653	-0.013535933	-0.902044602	0.07426099	0.301741425
12.28188867	-0.014224153	-0.902696375	0.076791194	0.298296987
12.28913446	-0.014442159	-0.902900926	0.077592897	0.297202611
12.2919346	-0.01452769	-0.902980952	0.077907459	0.296772859
12.29504846	-0.014623722	-0.903070752	0.078260782	0.296290138
12.30138309	-0.014821366	-0.903254593	0.07898794	0.295295438
12.31195283	-0.015157967	-0.903564801	0.080226268	0.293597853
12.31641297	-0.015302561	-0.903696997	0.080758194	0.292867314
12.35697431	-0.01668721	-0.904934546	0.08585134	0.28583665
12.35939562	-0.016773837	-0.905010435	0.086169947	0.2853949
12.38206479	-0.017606584	-0.905731941	0.089232515	0.281138533
12.41254019	-0.018787891	-0.906733237	0.093576474	0.275073242
12.41535344	-0.018900513	-0.90682748	0.093990586	0.274493498
12.41981649	-0.019079502	-0.906975708	0.094648288	0.273570979
12.42171266	-0.019156017	-0.907038935	0.094929429	0.273176461
12.42314788	-0.019214117	-0.907086893	0.095142903	0.272876826
12.43159939	-0.019559519	-0.907371087	0.096412383	0.271091754
12.43961936	-0.019890883	-0.907640314	0.097629305	0.269376945
12.44115169	-0.019954698	-0.90769192	0.097863607	0.269046479
12.49191743	-0.022160085	-0.909431814	0.10595086	0.257585696
12.50491038	-0.022752992	-0.909886544	0.108122082	0.254492497
12.52612266	-0.0237457	-0.910636693	0.111754197	0.249303741
12.53752072	-0.024290686	-0.911041517	0.113746441	0.246449669
12.54662312	-0.024731716	-0.911365682	0.115357807	0.244137305
12.58367943	-0.02658042	-0.912693395	0.122104539	0.234419928
12.58661315	-0.026730432	-0.91279906	0.122651483	0.233629786
12.59743714	-0.027288541	-0.913189609	0.124685703	0.230688108
12.5981713	-0.02732666	-0.913216138	0.124824605	0.230487077
12.60484945	-0.027675483	-0.913458823	0.126096425	0.228645943
12.6110735	-0.028002449	-0.913684057	0.127287732	0.226918869
12.64143948	-0.029623442	-0.914769826	0.133182475	0.218338744
12.64256389	-0.029684287	-0.914809613	0.133403381	0.218016124
12.68084097	-0.031790559	-0.916146232	0.141035524	0.206824436
12.68761875	-0.032170606	-0.916379306	0.142409654	0.204800368
12.73845925	-0.035089339	-0.918093042	0.152934792	0.189211573
12.73992378	-0.035175194	-0.918141504	0.153243674	0.188751897
12.77105476	-0.037016073	-0.919143635	0.159851985	0.178872743
12.77702726	-0.037373611	-0.919331665	0.161132837	0.176950451
12.81288703	-0.039547837	-0.920427848	0.168901819	0.16524091
12.852641	-0.042013316	-0.92157739	0.177671901	0.151923484
12.86066609	-0.042518054	-0.921801069	0.179462388	0.149192216
12.87213253	-0.043243335	-0.922115784	0.182032384	0.145264709
12.89952665	-0.044993927	-0.922840704	0.188225645	0.135764737
12.96993722	-0.049584608	-0.924481049	0.204319693	0.110820958
12.97186392	-0.049712072	-0.924521424	0.204763642	0.110127752
12.97640448	-0.050012848	-0.924615623	0.205810624	0.108491864
12.98126238	-0.050335249	-0.924714928	0.206931941	0.106738158
12.98566857	-0.050628213	-0.924803677	0.207950037	0.105144397
12.98950402	-0.050883647	-0.924879908	0.208837063	0.103754664
13.03860299	-0.054190322	-0.92577632	0.220273923	0.085755306
13.04575518	-0.054677774	-0.925894802	0.221952316	0.083100785
13.07370579	-0.056596807	-0.926328323	0.228541678	0.072647534
13.07706333	-0.056828837	-0.926377238	0.229336457	0.071383339
13.07844766	-0.056924598	-0.926397209	0.229664352	0.070861571
13.08762861	-0.057566978	-0.926538207	0.231866418	0.067348287
13.10066034	-0.058480069	-0.926723806	0.234987775	0.062355479
13.12908375	-0.060476806	-0.927069432	0.241778131	0.051441517
13.16464221	-0.062984818	-0.92738755	0.250239046	0.037741157
13.17506645	-0.063722177	-0.927456734	0.252712265	0.033714951
13.26824044	-0.070327583	-0.927532462	0.27457341	-0.002333725
13.30074426	-0.072647936	-0.927349535	0.282131994	-0.014987196
13.32001933	-0.074050913	-0.927235803	0.286698054	-0.022631181
13.36627512	-0.077423107	-0.926796504	0.297545292	-0.04092779
13.3733373	-0.077935709	-0.926702888	0.299174699	-0.043698836
13.48547306	-0.086137129	-0.924559495	0.324741797	-0.087714846
13.49715832	-0.086998496	-0.924265028	0.327373018	-0.092303372
13.57988796	-0.093133141	-0.921796358	0.345823262	-0.124798923
13.63239327	-0.097059576	-0.919880607	0.357370802	-0.145431313
13.65004895	-0.098385656	-0.919175526	0.361225547	-0.152370774
13.68249814	-0.100830404	-0.917799756	0.368273025	-0.165126738
13.7071728	-0.102690995	-0.916669591	0.37357433	-0.174806644
13.72464184	-0.104007225	-0.915826611	0.377283276	-0.1816062
13.85298933	-0.113651799	-0.908543807	0.403408654	-0.230201616
13.9257722	-0.11910071	-0.90356185	0.417343961	-0.256693686
13.93931506	-0.120112979	-0.902566799	0.419866672	-0.261538049
14.04160735	-0.127742441	-0.89436129	0.438209152	-0.297266357
14.06727965	-0.129652652	-0.892110742	0.44261513	-0.305994035
14.16431369	-0.136876258	-0.882943916	0.45859387	-0.338192291
14.22169058	-0.141141475	-0.877019943	0.467525939	-0.356598269
14.2809721	-0.145541046	-0.870498421	0.476326637	-0.375096469
14.28979353	-0.146192327	-0.869485851	0.477583252	-0.377773879
14.35735138	-0.151167993	-0.861426575	0.486847099	-0.397814657
14.4713019	-0.159561635	-0.84666987	0.501184234	-0.429620405
14.61475753	-0.170033027	-0.826123428	0.516410739	-0.465053623
14.64321778	-0.172102108	-0.821784378	0.519062013	-0.4714884
14.65897521	-0.173245574	-0.81934579	0.520475041	-0.474956769
14.68562794	-0.175176252	-0.815162328	0.522776045	-0.480670249
14.82351788	-0.185096029	-0.79233979	0.532893105	-0.507157325
14.9050402	-0.19090654	-0.777917268	0.537465352	-0.520394928
14.96419221	-0.195097397	-0.767019961	0.540127423	-0.52887335
15.06575947	-0.202243875	-0.747460379	0.543412397	-0.541221025
15.10706983	-0.205132674	-0.739198199	0.544283523	-0.545444008
15.11929607	-0.205985662	-0.736718905	0.544489778	-0.546605218
15.21617083	-0.212719666	-0.716360453	0.545047646	-0.553757346
15.2734971	-0.216672564	-0.703906757	0.544648939	-0.556652421
15.29973843	-0.218473086	-0.698116993	0.544295208	-0.55766323
15.45745774	-0.229176653	-0.662140532	0.539903758	-0.559578459
15.59134715	-0.238103975	-0.630014574	0.533127343	-0.555606247
15.81850708	-0.252944958	-0.571671998	0.514621697	-0.535548175
15.88208927	-0.257016303	-0.554723846	0.508117782	-0.527557592
15.94389266	-0.2609391	-0.537990763	0.501240735	-0.518794415
16.15920543	-0.274338696	-0.477700674	0.473008253	-0.480595008
16.43303046	-0.290780844	-0.396548575	0.427509315	-0.414797413
16.54241086	-0.297161311	-0.362730748	0.40633217	-0.38312627
16.59584926	-0.300239622	-0.345917972	0.395362711	-0.366534701
16.74307018	-0.308539387	-0.299459998	0.36395904	-0.319311396
16.8260683	-0.313123507	-0.272811242	0.345116065	-0.290811898
16.9102579	-0.317703452	-0.245443034	0.32516381	-0.260520891
17.05051112	-0.325168425	-0.199169122	0.289967643	-0.206832675
17.14135792	-0.329884409	-0.169031544	0.266433134	-0.171371822
17.22886387	-0.334336244	-0.139952681	0.243377657	-0.137099346
17.31166364	-0.338466685	-0.112392918	0.221212975	-0.104565567
17.39362312	-0.342476712	-0.085069947	0.198938874	-0.072261869
17.46520067	-0.34591499	-0.061153923	0.179160773	-0.043871442
17.5666637	-0.350687691	-0.027170599	0.150642685	-0.003392943
17.57967393	-0.351291097	-0.02280611	0.14694502	0.001817343
17.66019997	-0.354982448	0.004242699	0.123851715	0.03416662
17.74124573	-0.358622186	0.031527047	0.100249787	0.066899454
17.91810768	-0.366302216	0.091280613	0.047491984	0.138939406
17.99335644	-0.369460516	0.116792045	0.024524394	0.169843158
18.01207376	-0.370235976	0.123145927	0.018763157	0.177553609
18.10602011	-0.374058509	0.154935308	-0.010212471	0.215289803
18.1210522	-0.374659364	0.159986313	-0.014808943	0.221160984
18.2369082	-0.379190527	0.198586786	-0.049866305	0.264866808
18.32482015	-0.382510931	0.227488493	-0.076032333	0.296206064
18.41790904	-0.385916011	0.257726768	-0.10332948	0.327674377
18.43874464	-0.386662535	0.264443368	-0.109381534	0.334475955
18.52864419	-0.389818071	0.293207658	-0.135252301	0.362808655
18.73241266	-0.396576777	0.357107797	-0.192436394	0.420932233
18.89976422	-0.401716979	0.408189839	-0.237778794	0.461963306
19.00198038	-0.404675728	0.438805887	-0.264827881	0.484279065
19.10427925	-0.407499577	0.469003132	-0.291408762	0.504528256
19.25133043	-0.411309008	0.511330256	-0.328105099	0.528384878
19.33500396	-0.413340033	0.534627458	-0.34777131	0.538699978
19.41779327	-0.415253149	0.557129924	-0.366416624	0.546937241
19.48466141	-0.416728321	0.574906629	-0.380885855	0.552160734
19.55077268	-0.418125271	0.592132195	-0.394672633	0.556069139
19.62915702	-0.419705456	0.612317441	-0.410644772	0.558591862
19.71099111	-0.421261605	0.632769543	-0.42638341	0.559388607
19.8355917	-0.423447408	0.662690638	-0.448509937	0.556997885
19.91412994	-0.424711291	0.680794235	-0.46131724	0.553255656
19.99602281	-0.425935386	0.699048318	-0.473733223	0.547512821
20.12094856	-0.427618305	0.72566978	-0.490828185	0.535132282
20.19954558	-0.428562941	0.741660407	-0.500440981	0.525101859
20.28157486	-0.429454784	0.757724753	-0.50953249	0.512787343
20.40579933	-0.430622511	0.780837936	-0.521470624	0.490548521
20.48456138	-0.431248773	0.794734536	-0.527897881	0.474208442
20.56663835	-0.431807171	0.808590247	-0.533652783	0.455331052
20.6356408	-0.43219822	0.819489654	-0.53738386	0.438513258
20.70537945	-0.432523657	0.82999001	-0.540398231	0.420369598
20.79322792	-0.432833756	0.842479772	-0.543112968	0.395874059
20.88118182	-0.433032705	0.854160967	-0.544621989	0.369517016
21.02738215	-0.433112757	0.871619873	-0.544092471	0.321148364
21.12639141	-0.432989785	0.881958272	-0.541654203	0.286515186
21.22532076	-0.432725792	0.891106439	-0.537723216	0.251165349
21.30514354	-0.432409958	0.8976266	-0.533462323	0.22210019
21.38488008	-0.432002776	0.903371825	-0.52823491	0.192582644
21.49421014	-0.431294348	0.909979452	-0.519379857	0.151048551
21.60405198	-0.430408903	0.91516232	-0.508627097	0.108356474
21.69249229	-0.429569451	0.91827501	-0.498617267	0.073280619
21.78118576	-0.428614239	0.920446642	-0.48736741	0.03747555
21.88927304	-0.427296696	0.92180703	-0.472017653	-0.007009999
21.99932358	-0.425782012	0.921740555	-0.454538078	-0.053264412
22.08839442	-0.424428113	0.920614321	-0.43902322	-0.0914109
22.17122944	-0.423063946	0.918549585	-0.423352462	-0.126212261
22.1893512	-0.422752889	0.917989926	-0.419839393	-0.133676776
22.29353807	-0.420876635	0.914020337	-0.399051262	-0.175554742
22.37308318	-0.419343331	0.910127194	-0.382502518	-0.206338002
22.45593693	-0.417653436	0.905278123	-0.364641864	-0.237306151
22.47497072	-0.417251843	0.904049721	-0.360448907	-0.244262487
22.55673774	-0.415469793	0.898286276	-0.342054449	-0.273475071
22.74037321	-0.411131411	0.882466548	-0.298484802	-0.335113638
22.90126603	-0.406946631	0.865292352	-0.257671009	-0.384371879
22.99822797	-0.404251728	0.853462213	-0.231874293	-0.412147148
23.09524564	-0.401425095	0.840511164	-0.205159256	-0.438500564
23.23785886	-0.397035555	0.819452351	-0.164495419	-0.473496678
23.32033349	-0.394374513	0.806251919	-0.140658609	-0.490707565
23.40275022	-0.391627715	0.792373843	-0.116704213	-0.506045995
23.47140781	-0.389272605	0.780288372	-0.096646385	-0.517403808
23.53997216	-0.386860028	0.767743751	-0.076522806	-0.527458216
23.62032241	-0.383943923	0.752175652	-0.052109041	-0.537471944
23.70118326	-0.380929636	0.735945173	-0.027705092	-0.545668763
23.83517646	-0.375758805	0.707805549	0.012369988	-0.555098437
23.91492353	-0.372577197	0.690321286	0.036005278	-0.558251619
23.99590901	-0.369266646	0.672002865	0.059842884	-0.559575915
24.13066742	-0.363580303	0.640264681	0.099140338	-0.557585364
24.21053911	-0.360105246	0.620712394	0.122215117	-0.553932503
24.29093473	-0.356528666	0.600474924	0.145278209	-0.548396902
24.42584636	-0.350349334	0.565258957	0.183612732	-0.5349172
24.50510917	-0.346615148	0.543835228	0.205920075	-0.524548659
24.58563519	-0.34274283	0.521513905	0.228420105	-0.512158641
24.72749188	-0.335755618	0.481435445	0.265996856	-0.486046817
24.81047795	-0.331559258	0.457299811	0.287443577	-0.468204357
24.89355271	-0.327277938	0.432628406	0.30851718	-0.448444862
25.01477856	-0.320889962	0.395802955	0.338275286	-0.416219415
25.09838659	-0.316399454	0.370115976	0.357523995	-0.392335919
25.13272853	-0.314533874	0.359472844	0.365204323	-0.382143373
25.14930858	-0.313628785	0.354315192	0.368865212	-0.377142775
25.16030877	-0.313026715	0.350886392	0.371277131	-0.373796439
25.21836411	-0.309816109	0.332431651	0.384054816	-0.35452433
25.23808007	-0.308718637	0.326148474	0.388284951	-0.347915684
25.46638122	-0.295747169	0.252807744	0.433233545	-0.269037886
25.55831611	-0.290386777	0.222970103	0.449236327	-0.23605109
25.67951772	-0.283199833	0.183367181	0.468492932	-0.191489768
25.74281508	-0.279391924	0.162560243	0.477708401	-0.167705255
25.77190111	-0.277629428	0.152966758	0.481756515	-0.156644102
25.84315902	-0.273277668	0.129377437	0.491177654	-0.129194561
25.86809097	-0.271743719	0.121095011	0.49430748	-0.119472767
26.14294668	-0.254443389	0.028793953	0.523091695	-0.008254825
26.24546199	-0.247807768	-0.006098884	0.531142162	0.035125106
26.26822625	-0.246323991	-0.013809542	0.532645441	0.044565736
26.2698867	-0.246215584	-0.014372168	0.532751977	0.045254992
26.3315189	-0.242174571	-0.035274696	0.536406715	0.070900483
26.4	-0.237645242	-0.058543871	0.539783173	0.099537288
