# Supplementary material for: Predicting double negativity using transmitted phase in space coiling metamaterials
Source: R Soc Open Sci. 2018 May 16;5(5):171042. doi: 10.1098/rsos.171042 (PMC5990839; doi:10.1098/rsos.171042)
Supplement: transmission_outer.txt [file rsos171042supp6.txt]

arc length	1k	2k	3k	4k	--	--	--
0	-0.153356422	-1.000249028	0.55993756	0.790678003
0.06505171	-0.141342243	-1.008155241	0.525595541	0.826526366
0.182592476	-0.119603935	-1.020957551	0.462394136	0.88588402
0.192363822	-0.117795412	-1.021934993	0.457083646	0.890488605
0.218058679	-0.113038683	-1.024441676	0.443077753	0.902355203
0.240962313	-0.108797437	-1.026598364	0.430542798	0.912637551
0.250465608	-0.107037295	-1.027471731	0.425327751	0.916822282
0.418327961	-0.075913735	-1.040820331	0.331860034	0.982843926
0.426893546	-0.074323898	-1.041395991	0.32702203	0.985812071
0.445729243	-0.070827278	-1.04262584	0.316359848	0.992202139
0.466663991	-0.066940068	-1.043934627	0.304471685	0.999083517
0.659426118	-0.031101752	-1.053110305	0.193138806	1.051521363
0.663682309	-0.030309509	-1.053254372	0.190642516	1.05245681
0.673399807	-0.028500552	-1.053573819	0.184936965	1.054556559
0.682220288	-0.026858396	-1.053852366	0.179750668	1.056419119
0.686168141	-0.026123348	-1.053973518	0.177427108	1.057239391
0.799906737	-0.004928965	-1.056528334	0.10980371	1.077317607
0.884435535	0.010841967	-1.057257105	0.058759786	1.08779986
0.88497419	0.01094252	-1.057258551	0.058432359	1.087854519
0.892957986	0.012432968	-1.057275223	0.053576131	1.088646639
0.975440604	0.027819941	-1.056860208	0.003616718	1.09364617
1.000283764	0.03245111	-1.056548337	-0.01137442	1.094388682
1.129266933	0.056466692	-1.053533067	-0.088657386	1.092447738
1.146263447	0.05962752	-1.052962572	-0.098767694	1.091488593
1.154127375	0.061089671	-1.052684972	-0.103439728	1.090989394
1.336836897	0.095008063	-1.043805143	-0.210957586	1.069520062
1.349928723	0.097434539	-1.042989967	-0.2185857	1.067255005
1.372340585	0.101587204	-1.041538935	-0.231620674	1.063151886
1.401731921	0.107030769	-1.039529763	-0.248669874	1.057339346
1.444995031	0.115038734	-1.036352954	-0.273672629	1.04789239
1.484805635	0.122402605	-1.033198847	-0.296582117	1.038261762
1.586995804	0.141273214	-1.024094997	-0.354675091	1.009454496
1.627670357	0.14877396	-1.020067981	-0.377584673	0.996365782
1.761816147	0.173470116	-1.005158645	-0.452281291	0.94665043
1.766579749	0.174345921	-1.004583266	-0.454909554	0.944700235
1.790344421	0.178713939	-1.001665743	-0.467996587	0.934781787
1.850762297	0.189811606	-0.993833668	-0.501005444	0.907272832
1.857212046	0.190994374	-0.992970934	-0.504483239	0.90425939
1.858300585	0.191193956	-0.992824822	-0.50506932	0.903749344
2.025664433	0.221753439	-0.968618286	-0.592174273	0.820309004
2.086357915	0.232773597	-0.958984875	-0.622286771	0.787585143
2.098283329	0.23493502	-0.957038548	-0.628111131	0.781001158
2.098853942	0.235038409	-0.956944979	-0.628389058	0.780684854
2.099052387	0.235074365	-0.956912429	-0.628485697	0.780574825
2.104061364	0.235981803	-0.956089206	-0.630922213	0.777792907
2.260984444	0.264296437	-0.928729239	-0.704545337	0.686115135
2.3394073	0.278364032	-0.913915859	-0.739371192	0.637012359
2.389353513	0.287294707	-0.904085394	-0.760867697	0.604597931
2.444859601	0.297193279	-0.892799047	-0.784133147	0.567532951
2.529970342	0.31231764	-0.874750039	-0.818515778	0.508533288
2.59330529	0.323530324	-0.86073825	-0.843101721	0.462957437
2.660618895	0.335408029	-0.845303095	-0.868296917	0.412955123
2.712695766	0.344563667	-0.832989618	-0.886949787	0.373396662
2.769399696	0.354490552	-0.819260905	-0.906269392	0.330033982
2.822488964	0.363746487	-0.806110009	-0.923515474	0.289180563
2.857767791	0.369876828	-0.797211959	-0.934525498	0.261896335
2.895037095	0.376335356	-0.787673945	-0.945766158	0.232954434
2.984621567	0.391802136	-0.764052078	-0.971322605	0.161617498
3.002300697	0.394840769	-0.759301587	-0.976074657	0.147549579
3.085550302	0.409088867	-0.736538396	-0.997160519	0.081349774
3.158436174	0.421481168	-0.71607602	-1.013872634	0.023451987
3.246267513	0.436312768	-0.690756667	-1.03184242	-0.04624248
3.247201127	0.436469825	-0.690483651	-1.032020697	-0.046982864
3.24789915	0.436587241	-0.690279475	-1.032153812	-0.04753641
3.24855134	0.436696941	-0.690088664	-1.032278051	-0.048053605
3.330345697	0.450406378	-0.665842318	-1.046823217	-0.11288157
3.421835254	0.465626505	-0.637979532	-1.060656216	-0.185308964
3.478404389	0.474976911	-0.620359365	-1.067922265	-0.23004697
3.492101557	0.477233999	-0.616047893	-1.069533706	-0.240874306
3.511176732	0.480372794	-0.610014303	-1.071681791	-0.255949507
3.520914261	0.481973069	-0.606921125	-1.072735235	-0.263643624
3.575141093	0.49085975	-0.589533237	-1.078068692	-0.306472463
3.629369936	0.499687557	-0.571985463	-1.082321245	-0.34798868
3.684603643	0.508628742	-0.553879268	-1.08567946	-0.389746211
3.735276658	0.516787084	-0.53706107	-1.087896603	-0.427587136
3.746681563	0.518617392	-0.533248507	-1.088281657	-0.436042112
3.780843055	0.524090442	-0.521730525	-1.089132201	-0.461417595
3.788570279	0.525325733	-0.51911229	-1.089269516	-0.467128344
3.842601034	0.533930443	-0.500719727	-1.089695078	-0.506418748
3.866926039	0.537785625	-0.492390618	-1.089581314	-0.523741617
4.040622783	0.56497645	-0.432037176	-1.083258555	-0.640834851
4.047927005	0.566106885	-0.429465469	-1.082780869	-0.645504983
4.103141438	0.574618231	-0.409937176	-1.0786169	-0.680144944
4.125734889	0.578083766	-0.401901426	-1.076631391	-0.693981924
4.300402512	0.604537137	-0.338898314	-1.055761703	-0.794339183
4.307267096	0.60556454	-0.336390427	-1.054741867	-0.798044063
4.363681841	0.613972926	-0.315688903	-1.045788698	-0.827806239
4.384543738	0.617066476	-0.307992426	-1.042219586	-0.838502634
4.56018224	0.642772503	-0.242313938	-1.006641646	-0.921930591
4.566590361	0.643698925	-0.239887897	-1.005156702	-0.924750467
4.624222244	0.651994527	-0.21797491	-0.991210474	-0.949402634
4.858128132	0.684879595	-0.128390541	-0.924525152	-1.029366758
4.867409777	0.686157949	-0.124822168	-0.921565738	-1.031870212
4.880844537	0.688004654	-0.119656289	-0.917243848	-1.035408184
4.930117601	0.69474691	-0.100625993	-0.900825958	-1.047583695
4.971522243	0.700366301	-0.084638755	-0.886587945	-1.056731923
5.064749614	0.712864585	-0.048655364	-0.85305211	-1.073709792
5.118623556	0.719989549	-0.027870066	-0.83273977	-1.081234975
5.178562007	0.727832627	-0.004752463	-0.809337985	-1.087639535
5.194229158	0.729868134	0.001288889	-0.803081638	-1.088971932
5.241493391	0.7359722	0.01951102	-0.783857576	-1.092133506
5.287670966	0.741882838	0.037309483	-0.764567634	-1.09397776
5.427006414	0.759399465	0.090985983	-0.703320131	-1.092086607
5.507613779	0.769314929	0.122019135	-0.665800964	-1.085878641
5.510847385	0.769709357	0.123263749	-0.664263954	-1.085551404
5.603819688	0.78093987	0.15903898	-0.619019244	-1.073562704
5.67545082	0.789447423	0.186589344	-0.582772395	-1.06092491
5.797872748	0.803645724	0.233052006	-0.519498504	-1.032282748
5.808016614	0.804804328	0.236883843	-0.514143101	-1.029539167
5.832126845	0.807547159	0.245980376	-0.501345108	-1.022790725
5.873957233	0.812267751	0.261707546	-0.4789546	-1.0103174
5.895610082	0.814692776	0.269826793	-0.467258549	-1.003486677
5.918632112	0.817257288	0.278443225	-0.454743641	-0.995944114
5.933552064	0.818912883	0.284036435	-0.446519136	-0.990778153
6.057139501	0.832381703	0.329899702	-0.377739826	-0.944144313
6.061833389	0.832884632	0.331625163	-0.375104608	-0.942237989
6.078025662	0.834614736	0.337568812	-0.365995179	-0.935562071
6.125661746	0.839660947	0.354970602	-0.339084218	-0.915249805
6.213382425	0.848783213	0.38668814	-0.289091311	-0.875219603
6.284183969	0.85598513	0.411978648	-0.248327682	-0.840428297
6.401445895	0.867596861	0.453256804	-0.180003025	-0.777930119
6.419666862	0.869365784	0.459602813	-0.169295405	-0.767672821
6.530147525	0.879887606	0.497688973	-0.103847665	-0.702334592
6.530266481	0.879898747	0.497729618	-0.103776712	-0.702261332
6.531191394	0.879985361	0.498045748	-0.103224452	-0.701690368
6.533040245	0.880158424	0.498677532	-0.102120332	-0.700547919
6.651201598	0.891015375	0.538659119	-0.031051652	-0.624424176
6.680481944	0.893643727	0.548445943	-0.013287538	-0.604614233
6.702221284	0.895575922	0.555635078	-2.24E-4	-0.589899032
6.757250848	0.900402738	0.573663546	0.032794204	-0.552089992
6.808697715	0.904833356	0.590319072	0.063689983	-0.515788856
6.845770962	0.907975623	0.60218014	0.085873516	-0.489285939
6.870920813	0.910083207	0.610159196	0.100884129	-0.471142842
6.967495921	0.917995439	0.640293196	0.158236882	-0.400241789
7.002996842	0.920831829	0.651168815	0.179204906	-0.373687316
7.031684158	0.923095507	0.659877927	0.196103506	-0.352036432
7.067466604	0.925883561	0.670641839	0.217125096	-0.32478899
7.159067196	0.93283859	0.697655522	0.270493173	-0.254130369
7.194935801	0.935490005	0.708011229	0.291165072	-0.226251458
7.249689317	0.939459251	0.723578093	0.322475768	-0.18346559
7.254190689	0.939781368	0.724844906	0.325036698	-0.179935806
7.303550797	0.943271694	0.738607026	0.352987482	-0.14110721
7.310228738	0.943738008	0.74045072	0.356750472	-0.135836836
7.34268657	0.945984654	0.749352674	0.374989584	-0.110129919
7.397043151	0.949672775	0.764031521	0.405301722	-0.066862966
7.408879493	0.950463541	0.767189855	0.411863683	-0.057405565
7.416000254	0.950937141	0.76908336	0.415804714	-0.051709799
7.454488662	0.953469358	0.779232711	0.437019851	-0.020843275
7.521083501	0.95774056	0.796453945	0.473382564	0.032884089
7.538719063	0.958848265	0.800942332	0.482938875	0.047180101
7.567126497	0.960611968	0.808108741	0.498267751	0.070268047
7.584097438	0.9616535	0.812352651	0.507387446	0.084096315
7.658587721	0.966109462	0.830519009	0.546488925	0.143660779
7.664528913	0.966457169	0.831941992	0.549571343	0.148401277
7.705234967	0.968808503	0.841582511	0.570518879	0.180769853
7.709294997	0.969040075	0.842533889	0.572593522	0.183994358
7.719646534	0.969628047	0.8449507	0.577868101	0.19220231
7.832621791	0.975816438	0.870501406	0.634035473	0.280539404
7.839045104	0.976155698	0.871908647	0.637151932	0.285493451
7.841507437	0.976285392	0.872446805	0.638344409	0.287390598
7.881615075	0.978370256	0.881116994	0.657625259	0.318224508
7.973660338	0.982954704	0.900285076	0.700611053	0.38778072
8.001217246	0.984272966	0.905826008	0.713138139	0.408277922
8.01682252	0.985008401	0.908923396	0.720162204	0.419818544
8.026506771	0.985460763	0.910830869	0.72449574	0.426956084
8.049533981	0.98652399	0.915321277	0.734721815	0.44385303
8.163921081	0.991546817	0.936684454	0.783887659	0.526229467
8.171398466	0.991860156	0.938026289	0.787006982	0.531523981
8.189779539	0.992622111	0.941289132	0.794590752	0.54439502
8.222696497	0.993958382	0.947023603	0.807958698	0.567165207
8.295383638	0.99678075	0.959192537	0.836508918	0.616176319
8.296383849	0.996818354	0.959355245	0.836892481	0.616838542
8.296452975	0.996820952	0.959366485	0.83691898	0.616884297
8.297731307	0.996868961	0.959574238	0.837408807	0.617730149
8.346548598	0.998661448	0.967350587	0.855805791	0.649627167
8.379019953	0.999809593	0.97235327	0.867709593	0.670407121
8.386669381	1.000074934	0.973512028	0.870475091	0.675251576
8.413903108	1.001003503	0.977573131	0.880184755	0.692293763
8.466023039	1.002711128	0.985074074	0.898218171	0.724141937
8.474411459	1.002977435	0.986248027	0.901053183	0.729173578
8.498922203	1.003742195	0.989626996	0.909238267	0.743754482
8.503785002	1.003891496	0.9902877	0.910841663	0.746616017
8.534695424	1.00482176	0.994412639	0.920875105	0.764563567
8.536806793	1.00488412	0.99468968	0.921550453	0.765774246
8.542359853	1.005047408	0.995415436	0.923320566	0.768949115
8.621052545	1.007248869	1.005251553	0.947454335	0.812490524
8.64551926	1.007890504	1.00813895	0.954595974	0.825476216
8.647171818	1.007933109	1.008331053	0.955072153	0.826343871
8.681554782	1.00879853	1.012244082	0.964801837	0.844125247
8.695289432	1.009133017	1.013762463	0.968593704	0.851083683
8.720683895	1.009734599	1.016502608	0.975462137	0.863732067
8.752537442	1.010458046	1.019813738	0.983802907	0.879157711
8.763917204	1.010708109	1.020962732	0.986708731	0.884550008
8.780680891	1.011068436	1.022622807	0.990918439	0.892379786
8.807566656	1.011626319	1.025204351	0.997493643	0.904654466
8.827061731	1.012015439	1.027014083	1.002126343	0.913339752
8.853758298	1.012527318	1.029407626	1.008286311	0.924940024
8.872497767	1.01287214	1.031029273	1.012483176	0.932880198
8.8835911	1.013070636	1.031966519	1.014918229	0.937501867
8.937093199	1.013969158	1.036249379	1.026146436	0.958969574
8.937603342	1.013977256	1.036288324	1.026249385	0.959167714
8.95554427	1.014256438	1.037635202	1.029820515	0.966057229
8.95728493	1.014282942	1.037763525	1.030161879	0.966717511
8.958410438	1.014300007	1.0378461	1.030381258	0.967140994
8.968564732	1.014451989	1.038582969	1.032342192	0.970930526
8.986807147	1.014716084	1.039870074	1.035782319	0.977597771
8.996185523	1.014847382	1.040513421	1.037509507	0.98095501
9.010926422	1.015047618	1.041499446	1.04016751	0.986135316
9.030032127	1.01529598	1.042731624	1.043509272	0.992673839
9.054092493	1.015590818	1.044209769	1.047551772	1.000625832
9.1001986	1.016100228	1.046814231	1.054784929	1.01499453
9.109863007	1.016197686	1.047321842	1.056214301	1.017857574
9.115757607	1.016255543	1.047624928	1.057071349	1.019578505
9.126713109	1.016359889	1.048175161	1.058634787	1.022727099
9.147156994	1.016543507	1.04915625	1.061448496	1.028423731
9.159692803	1.016648948	1.049728408	1.063106958	1.031801575
9.177244368	1.016787445	1.050491906	1.065343605	1.036383762
9.227586889	1.017125581	1.05243853	1.071206216	1.048574077
9.233527831	1.017159702	1.052644451	1.071843997	1.049919468
9.25368319	1.017266365	1.053305624	1.073922694	1.054337275
9.308756524	1.017486166	1.054817337	1.078932676	1.065253963
9.319898667	1.017517876	1.055070663	1.07982697	1.067256945
9.328234827	1.017538792	1.055248636	1.080469793	1.06871025
9.329751126	1.017542321	1.055279842	1.080583864	1.068969023
9.333661307	1.017551054	1.055358796	1.080874547	1.069630271
9.348265067	1.017578972	1.055634299	1.081915884	1.072022564
9.379696699	1.017613925	1.056123577	1.08392002	1.076757607
9.389803977	1.017617936	1.05625091	1.084495092	1.07815715
9.412086752	1.017614146	1.056479495	1.085643072	1.081031036
9.429361413	1.017599245	1.056607344	1.086419576	1.083058682
9.443232121	1.017579719	1.056678794	1.086971338	1.084560137
9.456398693	1.017554952	1.056720903	1.087435981	1.085881011
9.465006935	1.017535522	1.05673502	1.087708817	1.086689859
9.471756094	1.017518474	1.056738603	1.087905501	1.087293514
9.534623275	1.017283287	1.056456032	1.089009439	1.091627806
9.536981071	1.017271788	1.056434375	1.089025339	1.09174504
9.537793489	1.01726778	1.056426727	1.08903039	1.091784676
9.543291388	1.017240058	1.05637248	1.089058821	1.092042682
9.546831329	1.017221651	1.05633525	1.089071821	1.092199376
9.548391313	1.017213401	1.056318272	1.089076231	1.092266084
9.557603826	1.017162949	1.056210863	1.089085768	1.092630578
9.563612164	1.017128452	1.056134234	1.089076821	1.092841352
9.617555932	1.016762389	1.05521363	1.088460093	1.093780804
9.619877079	1.016744362	1.055164624	1.088411895	1.093782747
9.627537382	1.016683538	1.054997392	1.088240148	1.093766629
9.645701814	1.016531139	1.054567105	1.087755093	1.093590191
9.692029987	1.016090394	1.053254756	1.08602241	1.092259828
9.703532536	1.015969376	1.052881075	1.085481883	1.091733518
9.712759115	1.015868971	1.052567576	1.085016587	1.091254994
9.755139412	1.015369681	1.050970271	1.082516596	1.08841256
9.767736795	1.015209188	1.050445743	1.081658668	1.087362282
9.809720168	1.014634406	1.048533498	1.078421482	1.083189024
9.814895728	1.014559313	1.048280357	1.077982395	1.082603477
9.815989724	1.014543322	1.04822636	1.077888457	1.082477707
9.829925002	1.014335984	1.047523606	1.076657542	1.08081467
9.831270965	1.014315601	1.047454262	1.076535279	1.080648052
9.84036489	1.014176245	1.046978872	1.075693016	1.07949274
9.846221386	1.01408498	1.046666493	1.075136324	1.078723438
9.86238422	1.01382693	1.045779073	1.073541939	1.07649755
9.883186089	1.013481472	1.044582259	1.071364583	1.073410775
9.897798711	1.013229819	1.04370473	1.069750699	1.071093
9.904102067	1.013118977	1.043316819	1.069033035	1.070055129
9.92304769	1.012777525	1.042116876	1.066798011	1.066797547
9.951005361	1.012250896	1.040252881	1.063286061	1.061611784
9.953855356	1.012195688	1.040056621	1.06291374	1.061057798
9.967839243	1.011920718	1.039076904	1.061048522	1.058271623
9.993978777	1.011388526	1.037170963	1.057390965	1.052760713
10.00159549	1.011228991	1.03659731	1.056283286	1.05108067
10.02452462	1.010736576	1.034820589	1.052834584	1.045820896
10.03125488	1.010588649	1.034285241	1.051790736	1.044221412
10.0413996	1.010362558	1.033465204	1.050186225	1.041752806
10.06341638	1.009859778	1.03163655	1.046593707	1.036203888
10.09359313	1.009143742	1.029021265	1.041424378	1.028172723
10.10117068	1.008959053	1.028344775	1.040081769	1.026078733
10.11568635	1.00859978	1.02702671	1.037459893	1.021980781
10.12840578	1.008279045	1.0258478	1.0351085	1.018296303
10.12932906	1.008255548	1.025761354	1.034935856	1.01802545
10.16276722	1.007384938	1.022551143	1.028504241	1.007905485
10.17108649	1.007162398	1.021728441	1.026849972	1.005293793
10.21191913	1.006035831	1.017551704	1.018417866	0.991932654
10.22707419	1.005603206	1.015942847	1.01515612	0.98674434
10.23473024	1.005381665	1.015117985	1.013481039	0.984075817
10.25058397	1.004916536	1.013384108	1.009954231	0.978449056
10.25092761	1.004906358	1.01334614	1.009876916	0.978325584
10.25094338	1.004905891	1.013344397	1.009873367	0.978319916
10.25111953	1.004900673	1.013324928	1.00983372	0.978256597
10.27158764	1.004287083	1.01103329	1.005160163	0.970782139
10.32076434	1.002754264	1.005289987	0.993395569	0.951891946
10.35140098	1.00175762	1.00154462	0.98569363	0.939486199
10.36320108	1.001365392	1.000069031	0.982655346	0.934589193
10.3804258	1.000784573	0.997882399	0.978149282	0.92732356
10.39766289	1.000193372	0.995654806	0.973554226	0.91991057
10.41920947	0.999440348	0.992814873	0.967689713	0.910444288
10.42829136	0.999118282	0.991599394	0.965177662	0.906387687
10.43565794	0.998855013	0.990605451	0.963122575	0.903068272
10.45325041	0.998218881	0.98820232	0.95815003	0.895032392
10.46689067	0.997718514	0.986310864	0.954233364	0.888700705
10.47954168	0.997248858	0.98453457	0.950552954	0.882749291
10.49061791	0.996833256	0.982961993	0.947292911	0.877476337
10.52531313	0.995504792	0.977930937	0.936852927	0.86058247
10.54371293	0.994783888	0.975198175	0.931175938	0.851391377
10.61116663	0.992043931	0.964796567	0.909531873	0.816322576
10.61360317	0.991942104	0.964409572	0.908725582	0.815015421
10.62012127	0.991668721	0.963370442	0.906560247	0.811504743
10.62053519	0.991651312	0.963304265	0.906422331	0.811281127
10.62471137	0.991475483	0.962636138	0.90503091	0.80902749
10.64205133	0.990739225	0.959838035	0.899203188	0.799590753
10.674402	0.98933891	0.954514412	0.888113449	0.781642799
10.69624644	0.98837339	0.950841185	0.880455821	0.769246511
10.70368159	0.988041228	0.949577557	0.877822243	0.764986681
10.72547378	0.987057343	0.945834755	0.870023821	0.752382661
10.74035811	0.986376487	0.943244827	0.864629281	0.743672327
10.75410769	0.985741153	0.940828151	0.859596876	0.735552749
10.76019594	0.985457872	0.939750636	0.85735348	0.731934952
10.78490625	0.984295782	0.935330565	0.848153258	0.717109746
10.79644941	0.983746138	0.933240055	0.843803247	0.710106391
10.81226748	0.982985921	0.930348745	0.83778824	0.70042883
10.82876227	0.98218482	0.927302146	0.831452103	0.690242989
10.83015245	0.982116902	0.927043864	0.830915033	0.689380001
10.83421449	0.981918093	0.926287827	0.829343018	0.686854361
10.84947051	0.981166662	0.923430375	0.823402633	0.677315009
10.86670048	0.980308979	0.920169096	0.816624743	0.66643948
10.89631512	0.978812433	0.914479116	0.804804249	0.647494201
10.91756829	0.977720992	0.910329782	0.796188122	0.633701162
10.93250301	0.976944873	0.907378719	0.790059805	0.623894134
10.97254434	0.974829318	0.899339767	0.773388053	0.597280288
11.01012433	0.972797813	0.891626825	0.757421505	0.571877914
11.01067422	0.972767764	0.891512801	0.757185716	0.571503488
11.01105092	0.972747174	0.89143467	0.757024152	0.571246941
11.02113041	0.972194605	0.889338161	0.752690077	0.564368214
11.03036269	0.971685714	0.887407839	0.748701539	0.558043552
11.06737514	0.969618987	0.87957281	0.732531299	0.532456271
11.10659466	0.96738261	0.871102342	0.715082277	0.504938787
11.11296656	0.967014762	0.869709819	0.712216812	0.50042879
11.11440449	0.966931576	0.869394939	0.711568987	0.49940951
11.13275117	0.965864368	0.865355727	0.703261118	0.4863458
11.15160685	0.964756762	0.861166017	0.694653363	0.472836694
11.20252196	0.961711298	0.849658087	0.671058783	0.435938504
11.23128904	0.959955348	0.843030496	0.657501045	0.414819876
11.24031124	0.959399386	0.840933207	0.653215209	0.408156128
11.24065096	0.959378421	0.840854153	0.653053774	0.407905398
11.24114614	0.959347857	0.840738898	0.652818421	0.407539884
11.25350898	0.958582395	0.837853212	0.646928604	0.398399964
11.29959533	0.955688716	0.82695679	0.624736029	0.364083854
11.31379064	0.954784063	0.82355413	0.617820943	0.353430331
11.3344986	0.953453855	0.818554918	0.60767655	0.337840069
11.34766193	0.952601806	0.815355222	0.601193105	0.327899635
11.34779032	0.95259347	0.815323929	0.601129734	0.327802565
11.36193694	0.951672102	0.81186609	0.594131362	0.317093134
11.3838621	0.95023262	0.806468163	0.583222839	0.300441474
11.38595841	0.950094256	0.805949587	0.5821759	0.29884596
11.39175454	0.949711025	0.804513517	0.5792776	0.294431379
11.46063409	0.945082216	0.787197055	0.544437812	0.24163808
11.46175458	0.945005774	0.786911522	0.54386497	0.24077417
11.47181066	0.944318098	0.78434344	0.538715154	0.233013508
11.47305106	0.944233083	0.784026002	0.538078783	0.232055085
11.48797883	0.943206618	0.780195084	0.530405514	0.220514576
11.50274854	0.942184942	0.776385334	0.522786641	0.209084911
11.51456004	0.941363546	0.773324752	0.516674524	0.199936357
11.53258398	0.940102671	0.768630633	0.507314725	0.185962065
11.57931822	0.936791409	0.756325441	0.482860448	0.149649835
11.58978325	0.936041635	0.753543518	0.477347849	0.141503082
11.59268216	0.935833403	0.752771186	0.475818434	0.139245352
11.60755735	0.934760918	0.748795294	0.467952442	0.127651612
11.64768855	0.931838676	0.737981377	0.446627551	0.096386619
11.65516627	0.931289521	0.735952287	0.442637348	0.090563103
11.66430125	0.930616677	0.733467482	0.437755697	0.083449864
11.67489025	0.92983401	0.730578889	0.432087233	0.075205661
11.68629717	0.928987612	0.727457232	0.425969162	0.066326182
11.72652017	0.925975933	0.716367334	0.404298257	0.035027936
11.75709835	0.923658138	0.707850792	0.387722152	0.011247573
11.77745142	0.922101861	0.702141023	0.376640353	-0.004574563
11.7793964	0.921952531	0.701593461	0.375578767	-0.006087384
11.79826337	0.920498746	0.696265879	0.365261373	-0.020762276
11.81497986	0.919204851	0.691530785	0.356114886	-0.033715814
11.8159248	0.919131497	0.69126253	0.355597377	-0.034447189
11.84319492	0.917003428	0.683487978	0.340626967	-0.055537349
11.87339416	0.914624973	0.674818867	0.324005035	-0.07878954
11.93762616	0.909489926	0.656172283	0.28849902	-0.127884597
11.93791281	0.909466777	0.656088433	0.288340099	-0.128102599
11.93817479	0.909445619	0.656011796	0.288194857	-0.128301824
11.93866081	0.909406362	0.655869607	0.287925392	-0.128671407
11.94632489	0.908786531	0.653625291	0.28367464	-0.134495629
11.9498711	0.908499233	0.652585471	0.281706797	-0.137188163
11.95875373	0.907778335	0.649977652	0.27677627	-0.143923263
11.96028283	0.907654044	0.64952822	0.275927201	-0.145081547
12.00202448	0.904239444	0.637202246	0.252715525	-0.176571315
12.01160183	0.903450082	0.63435852	0.24738057	-0.183761305
12.02840605	0.902059757	0.62935489	0.238011667	-0.196345042
12.03927779	0.901156652	0.626108161	0.231944693	-0.204464769
12.05969556	0.899452891	0.619990314	0.220538605	-0.219668445
12.07648758	0.898044175	0.614939017	0.211146311	-0.232127616
12.08917383	0.896975682	0.611111388	0.204043214	-0.241514687
12.13772519	0.892850304	0.596378528	0.176858789	-0.277088095
12.1420031	0.892484065	0.595074002	0.174463524	-0.280195767
12.15493656	0.891374099	0.591123704	0.167221861	-0.289564906
12.15947854	0.890983335	0.589734188	0.164678721	-0.292845777
12.17096128	0.889993193	0.586216093	0.158249305	-0.301118495
12.22816232	0.885013034	0.568579512	0.126220946	-0.341864115
12.23932645	0.88403154	0.565114871	0.119968078	-0.34972877
12.29286184	0.879282143	0.548400007	0.089977453	-0.387041787
12.31238797	0.87753224	0.542262006	0.079036321	-0.40048616
12.33738945	0.875277875	0.53437042	0.065025169	-0.417571802
12.36833414	0.872468341	0.524561318	0.047700202	-0.438486309
12.3915829	0.870342634	0.517157901	0.034688251	-0.454042858
12.40952678	0.868692428	0.511421762	0.024647441	-0.465946888
12.43588842	0.866253138	0.502965098	0.009919568	-0.483241886
12.45863602	0.864133964	0.49563947	-0.002766974	-0.497980863
12.48088717	0.862047264	0.488445154	-0.01516197	-0.512238822
12.48729117	0.861444388	0.486369978	-0.01872582	-0.516312404
12.48985187	0.861203179	0.485540175	-0.020149295	-0.517935801
12.49464812	0.860750946	0.483985056	-0.022814787	-0.520970628
12.52144071	0.858214027	0.475276784	-0.037687778	-0.537783915
12.53868721	0.856571305	0.469652062	-0.047246166	-0.54847988
12.55509498	0.855001603	0.464287115	-0.05632948	-0.558566524
12.59297613	0.851351994	0.451849604	-0.077262345	-0.58152187
12.59368356	0.851283498	0.451616652	-0.077652763	-0.581946156
12.59480417	0.851174971	0.451247593	-0.078271165	-0.582617914
12.61629317	0.849087794	0.444158344	-0.090120756	-0.595421226
12.62028698	0.848698618	0.442838243	-0.09232116	-0.597784337
12.63042975	0.847708475	0.43948211	-0.097906704	-0.603762598
12.64188412	0.846587215	0.435685813	-0.104209956	-0.610473995
12.64867991	0.845920437	0.433430407	-0.107947329	-0.614435789
12.66319777	0.844491964	0.428604565	-0.115922883	-0.622839776
12.67799721	0.843030036	0.423674955	-0.124039081	-0.631323629
12.69935016	0.840910507	0.416544326	-0.135724296	-0.643416381
12.72451134	0.83839746	0.408114551	-0.14945563	-0.657441576
12.72918848	0.837928468	0.406544297	-0.152003585	-0.660021933
12.74266972	0.836573416	0.402012506	-0.15933981	-0.667412574
12.76264584	0.834556684	0.395281769	-0.170188773	-0.678235745
12.7884072	0.831940278	0.386574152	-0.18414152	-0.691967611
12.81569231	0.829149939	0.377317586	-0.198872672	-0.706234344
12.83665953	0.8269923	0.370180684	-0.210160043	-0.717003733
12.85095716	0.825514317	0.365302188	-0.217840619	-0.724250809
12.92050118	0.818248117	0.341436472	-0.255010272	-0.758383461
12.92193222	0.818097281	0.340943144	-0.255771465	-0.759065775
12.92655442	0.817609714	0.339349062	-0.258229158	-0.76126421
12.92900261	0.817351242	0.338504344	-0.259530314	-0.762425276
12.9295176	0.817296807	0.338326497	-0.2598041	-0.762669288
12.93559805	0.816653575	0.336225784	-0.263035226	-0.765542419
13.02943407	0.806611514	0.303651857	-0.312396352	-0.807754237
13.06136808	0.803142363	0.292478022	-0.329044634	-0.821283302
13.07029535	0.802167855	0.28934942	-0.333673857	-0.824977044
13.11856858	0.796862826	0.272394695	-0.358517658	-0.844281412
13.13891162	0.794609277	0.265230865	-0.36889241	-0.852078751
13.15861244	0.792416736	0.258282534	-0.378886066	-0.859439016
13.16375801	0.791842434	0.256466002	-0.381487584	-0.861330472
13.18605319	0.789346185	0.248586907	-0.392718125	-0.869377882
13.26837977	0.780017951	0.219376379	-0.433602845	-0.897009133
13.27176915	0.779630176	0.218169859	-0.435266336	-0.898076401
13.27839707	0.77887103	0.215809615	-0.438514781	-0.900147374
13.31835894	0.774269975	0.201553777	-0.457974286	-0.91218338
13.33945255	0.771824665	0.194009772	-0.468163114	-0.91822682
13.34744239	0.770895442	0.19114898	-0.4720071	-0.920460132
13.39798203	0.764979605	0.173011404	-0.496126918	-0.933876307
13.46364227	0.757195725	0.149339911	-0.526959301	-0.949473476
13.47354879	0.756011701	0.14575792	-0.531561732	-0.951646868
13.4903114	0.754002489	0.139690611	-0.539319898	-0.955217025
13.51746704	0.750732202	0.129844694	-0.551809497	-0.960714219
13.52713894	0.749563279	0.126341484	-0.55620653	-0.962557425
13.54877313	0.74694002	0.118498525	-0.565988779	-0.966509607
13.57082395	0.744254007	0.110494646	-0.575883926	-0.970295092
13.58666778	0.742316444	0.104737589	-0.58294668	-0.972863679
13.68357961	0.730329114	0.069441132	-0.625175777	-0.985591337
13.69222239	0.729247748	0.066274246	-0.628886545	-0.986460732
13.70793277	0.727277736	0.060519465	-0.635587566	-0.987941681
13.79052239	0.716828817	0.030305142	-0.669876577	-0.99361799
13.90158202	0.702532803	-0.010222291	-0.713499927	-0.995663996
13.91512835	0.700769825	-0.015157535	-0.718625731	-0.995475056
13.93249588	0.69850342	-0.02148238	-0.725135388	-0.995093342
13.98028704	0.692231232	-0.03887381	-0.742691535	-0.993226379
14.01625431	0.687476262	-0.051950722	-0.7555616	-0.991036462
14.15750551	0.668515218	-0.103208981	-0.803258713	-0.975914577
14.15764853	0.668495786	-0.103260805	-0.80330471	-0.975893996
14.15770184	0.668488544	-0.103280121	-0.803321853	-0.975886323
14.2717331	0.652846846	-0.144546942	-0.838512261	-0.956082845
14.32709669	0.645144989	-0.164545935	-0.854531242	-0.944024702
14.33501002	0.644038388	-0.167402515	-0.856763958	-0.942170732
14.39296193	0.635899541	-0.188210151	-0.87246124	-0.927649352
14.44669067	0.628288687	-0.207439957	-0.886253978	-0.912668407
14.47931673	0.623636523	-0.219088123	-0.894272294	-0.902858774
14.52393327	0.617237682	-0.234971151	-0.904757117	-0.888521104
14.58095482	0.608998681	-0.255191307	-0.917386883	-0.868778958
14.70223243	0.591214839	-0.298151932	-0.941338248	-0.819365526
14.76693797	0.581621558	-0.320708602	-0.952333064	-0.791133237
14.8107011	0.575091784	-0.335820978	-0.959065616	-0.771301444
14.83839337	0.570943868	-0.34531289	-0.963024586	-0.758510288
14.87084839	0.566065229	-0.356380695	-0.967376112	-0.743199559
14.93680573	0.556092884	-0.378685256	-0.975260808	-0.711021131
15.03065206	0.541770735	-0.409986102	-0.984264236	-0.662780844
15.18792266	0.517418568	-0.461295931	-0.993518965	-0.5754713
15.32419948	0.495961933	-0.504596601	-0.995629408	-0.493266004
15.35646132	0.490834063	-0.514689839	-0.995325884	-0.472914563
15.49505018	0.468586153	-0.557436819	-0.990537546	-0.381063894
15.55871069	0.458250491	-0.576714118	-0.986443539	-0.336668374
15.58398446	0.454126871	-0.584304797	-0.984487451	-0.318658189
15.63364505	0.446016646	-0.598906307	-0.980044411	-0.284141107
15.67188479	0.439746039	-0.610018357	-0.976128751	-0.257285463
15.76007789	0.42519388	-0.635224171	-0.96530509	-0.194078106
15.78873497	0.420437672	-0.643292389	-0.961242519	-0.17310851
15.81578123	0.415939664	-0.650833687	-0.95720861	-0.153345781
15.84909854	0.410386523	-0.660025548	-0.951972804	-0.129038392
15.88341197	0.404653269	-0.669379155	-0.946272857	-0.104047653
15.9231589	0.397978677	-0.680149392	-0.9390383	-0.074175791
15.97878228	0.388609482	-0.694942276	-0.928258443	-0.0327173
16.03551975	0.379018361	-0.70969568	-0.916474877	0.009156562
16.06539257	0.373954636	-0.717327219	-0.909950992	0.03103512
16.12828726	0.36326203	-0.73308747	-0.895494504	0.076718736
16.24441767	0.343407162	-0.761092617	-0.866232508	0.159716758
16.28103102	0.337117299	-0.769627471	-0.856315761	0.185520134
16.35470418	0.324417198	-0.786373308	-0.835357281	0.236912595
16.36610973	0.322445844	-0.788914669	-0.831992727	0.244805634
16.37413659	0.321057629	-0.790694983	-0.829605586	0.25035035
16.47134246	0.304191262	-0.811715948	-0.79943306	0.316831348
16.60542337	0.280759938	-0.839077889	-0.753982394	0.406513119
16.63647205	0.275306464	-0.845143966	-0.74282396	0.426946665
16.69669971	0.264698361	-0.856621293	-0.720499695	0.466225417
16.73062609	0.258705621	-0.862918257	-0.707529649	0.488143284
16.81439766	0.243855249	-0.877947521	-0.674285385	0.541621382
16.9073132	0.227345573	-0.893508649	-0.636211097	0.596744413
17.00225211	0.210402654	-0.908368404	-0.595498741	0.650580225
17.03590521	0.204378988	-0.913383348	-0.58062845	0.669059861
17.09459247	0.193851988	-0.921812767	-0.554146661	0.700530406
17.15297511	0.183351928	-0.929777447	-0.52706679	0.730614999
17.19799959	0.175242282	-0.935608476	-0.505826346	0.752635958
17.22374394	0.170601704	-0.938824887	-0.493586479	0.764806097
17.29976107	0.156883861	-0.94782252	-0.457042092	0.798953637
17.37671233	0.142974194	-0.956170354	-0.419435586	0.830799918
17.44448814	0.130688	-0.962912728	-0.385399409	0.856952181
17.47481522	0.125186129	-0.965734685	-0.370055185	0.867923107
17.537688	0.113771482	-0.971200987	-0.338019007	0.88922741
17.67220072	0.089312401	-0.981155644	-0.268459061	0.928281339
17.75036177	0.075076156	-0.985850495	-0.22740116	0.946888946
17.77778652	0.070076861	-0.987308014	-0.212883692	0.952706219
17.8290228	0.060731146	-0.989766871	-0.185606544	0.962583813
17.96768911	0.035400039	-0.994695634	-0.110771433	0.982844732
18.05623541	0.019195823	-0.996524309	-0.062211779	0.99083787
18.07982165	0.014875681	-0.996838074	-0.049175214	0.992317008
18.12035761	0.007447238	-0.997206959	-0.026670322	0.994220277
18.18714981	-0.004772109	-0.997302546	0.009883371	0.994927657
18.25407192	-0.017014542	-0.996803823	0.046494904	0.993306483
18.27144935	-0.020193381	-0.996576999	0.055999524	0.992504095
18.30954863	-0.027162689	-0.995939278	0.07683487	0.990194566
18.34919638	-0.034421384	-0.995051507	0.098666455	0.986700987
18.39211963	-0.042281651	-0.993845368	0.122354045	0.981842599
18.39942671	-0.04361905	-0.993616192	0.12636834	0.980928146
18.42863231	-0.048962458	-0.992630918	0.142360207	0.977019304
18.56978014	-0.074740772	-0.986306931	0.218456094	0.952403831
18.59921685	-0.080107325	-0.984661794	0.234077294	0.946074754
18.64239274	-0.087972662	-0.982045119	0.256834151	0.93604529
18.64991357	-0.089342003	-0.981564546	0.260779291	0.934207479
18.67962779	-0.09475005	-0.979593954	0.276311417	0.92668303
18.81929593	-0.120124812	-0.96879436	0.34814626	0.88568314
18.84923732	-0.125554849	-0.966149243	0.363294279	0.875684771
18.89266248	-0.133424165	-0.962105931	0.385106192	0.860425268
18.90040043	-0.134825649	-0.961359728	0.388973258	0.857611915
18.93062328	-0.140297363	-0.958370674	0.404020368	0.846350412
19.06881172	-0.165271398	-0.94319171	0.471667551	0.789318738
19.09925779	-0.170763958	-0.939513853	0.486317408	0.775531036
19.14292882	-0.178636164	-0.934028136	0.507170406	0.754983752
19.1508873	-0.180069989	-0.933001738	0.51095024	0.751141453
19.3704998	-0.219462763	-0.901570355	0.610750584	0.635447007
19.3782968	-0.220855196	-0.900344673	0.614135619	0.63100196
19.42101386	-0.228473728	-0.893508231	0.63243929	0.606404945
19.45176309	-0.233947208	-0.888460079	0.645361788	0.588443586
19.61722894	-0.263248365	-0.859469414	0.711261661	0.488117966
19.62521798	-0.264656582	-0.857991753	0.714288175	0.483117262
19.66563269	-0.271771243	-0.850406594	0.72937942	0.457598541
19.69880945	-0.277600266	-0.844042569	0.741494377	0.436373798
19.86395809	-0.306462471	-0.810521507	0.798130746	0.327014957
19.87208347	-0.307875894	-0.808793079	0.800759524	0.321475175
19.91025152	-0.314506997	-0.800574617	0.812909924	0.295252783
19.94585582	-0.320680358	-0.792760476	0.823949871	0.2704946
20.11068723	-0.349105081	-0.754726637	0.871357839	0.15213798
20.11889501	-0.350513824	-0.752752868	0.87355938	0.146083732
20.15487035	-0.35668099	-0.744012302	0.883030802	0.119367672
20.20542859	-0.365316809	-0.731534314	0.895662792	0.082016484
20.2344595	-0.370255144	-0.724281189	0.902478956	0.060866265
20.24896188	-0.372718007	-0.72062845	0.905797303	0.050301999
20.3068812	-0.382527036	-0.705844584	0.918474269	0.008119353
20.36328693	-0.392038055	-0.691146317	0.929934758	-0.032947527
20.37823825	-0.394555527	-0.687176436	0.932841055	-0.044054417
20.41271864	-0.400348403	-0.677953729	0.939293301	-0.069540075
20.44631843	-0.405976072	-0.668876027	0.945244986	-0.094201992
20.45646173	-0.407671637	-0.666118038	0.946976585	-0.101613543
20.49613083	-0.414287856	-0.655253695	0.953458583	-0.130449825
20.61299261	-0.433640636	-0.622524281	0.969868869	-0.214016741
20.62832591	-0.436164597	-0.618149665	0.971724506	-0.22482829
20.66367224	-0.441969313	-0.607994405	0.97573917	-0.249615702
20.69585329	-0.447237816	-0.598662543	0.979075334	-0.272019179
20.70599515	-0.448894946	-0.595704619	0.980063719	-0.279047199
20.74691189	-0.455564776	-0.583688356	0.98374464	-0.307243471
20.86269829	-0.474302176	-0.548966561	0.99149758	-0.385662321
20.87841187	-0.47682947	-0.54417262	0.992246431	-0.396148539
20.91462583	-0.482639753	-0.533049942	0.993696217	-0.420173269
20.94538814	-0.487559807	-0.523520127	0.994625318	-0.44042562
20.95550468	-0.489174702	-0.520369772	0.994870158	-0.447054584
20.99769295	-0.495892533	-0.507144729	0.995567288	-0.474532139
21.07543339	-0.508182256	-0.482543731	0.99540019	-0.523189005
21.15491761	-0.520646188	-0.456950015	0.993373016	-0.571520304
21.17699923	-0.524090603	-0.449760664	0.9924767	-0.584692994
21.2216236	-0.531027192	-0.43512681	0.990223181	-0.610975933
21.26655291	-0.53797814	-0.420245598	0.987295857	-0.636860433
21.30885246	-0.544487324	-0.406138749	0.983947932	-0.66042647
21.32988533	-0.547710893	-0.399096263	0.982094271	-0.671867261
21.4048221	-0.55912559	-0.373853571	0.974469845	-0.711132964
21.47765695	-0.570114807	-0.349092281	0.965532571	-0.747058381
21.53385948	-0.578539744	-0.329671471	0.957361621	-0.773819352
21.54726493	-0.580539396	-0.3250267	0.955289758	-0.779979125
21.58727715	-0.586485307	-0.31113444	0.948824146	-0.797853273
21.60118595	-0.588544258	-0.306295243	0.946477812	-0.803887131
21.65759522	-0.596852705	-0.286615943	0.936439352	-0.827409312
21.80547238	-0.618313926	-0.234621429	0.906143831	-0.881844902
21.86357417	-0.626619622	-0.214031991	0.892663966	-0.900369534
21.87706341	-0.628537709	-0.209238879	0.889407186	-0.904439261
21.91531035	-0.633955264	-0.195622115	0.879912348	-0.915504988
21.92929698	-0.635928702	-0.190632762	0.87634391	-0.919376849
21.98761411	-0.644112344	-0.169773166	0.860909877	-0.934511671
22.13328781	-0.66424053	-0.117268267	0.818441643	-0.965207888
22.19332341	-0.672405253	-0.095464127	0.799312551	-0.974903677
22.20686189	-0.674235929	-0.090533769	0.794867574	-0.976851827
22.24334354	-0.679149686	-0.077223647	0.782649472	-0.981664825
22.25737298	-0.681031836	-0.072095582	0.777857505	-0.983346168
22.317633	-0.689068814	-0.050009199	0.756685046	-0.989496867
22.4662177	-0.708492766	0.004202294	0.701510734	-0.995378465
22.49053029	-0.711623399	0.013095671	0.691989585	-0.995257059
22.53896714	-0.717820459	0.030832714	0.67260768	-0.994106665
22.57823485	-0.722804315	0.045225095	0.656461219	-0.992090328
22.62469463	-0.728650239	0.062218871	0.636975775	-0.988461194
22.64790721	-0.731550424	0.070692334	0.627115194	-0.986245954
22.72032314	-0.740509889	0.097053688	0.595817528	-0.977613665
22.79159472	-0.749197344	0.12289025	0.564222149	-0.966572096
22.81542214	-0.752078881	0.131580253	0.553237856	-0.962000481
22.86685648	-0.758247266	0.15026721	0.529321777	-0.951275025
22.90302622	-0.762542641	0.163349788	0.51233554	-0.943031096
22.91670326	-0.764157756	0.168284181	0.505876319	-0.939762833
22.97790799	-0.771324115	0.190280976	0.476728418	-0.924122627
23.12668367	-0.788326311	0.243173806	0.404220383	-0.879187846
23.15013292	-0.79095211	0.251435947	0.392578003	-0.871211294
23.2010052	-0.796598132	0.269290557	0.367119911	-0.853069342
23.23781332	-0.800640103	0.282149503	0.348528916	-0.839228354
23.25140817	-0.802123817	0.286886224	0.341626135	-0.83396456
23.31175655	-0.808650453	0.307830447	0.310747755	-0.809610251
23.46177262	-0.824452635	0.359311743	0.232316676	-0.742082285
23.48484541	-0.826829647	0.367155952	0.22004215	-0.730812117
23.53515391	-0.831963183	0.384191516	0.193082802	-0.705420984
23.57260042	-0.83574033	0.396811064	0.172841784	-0.685793837
23.58610837	-0.837093644	0.401350565	0.165503832	-0.678561411
23.64560511	-0.842996336	0.421264933	0.132953101	-0.645743985
23.72214009	-0.850427082	0.446393665	0.091510722	-0.602599875
23.80019286	-0.857836718	0.4717053	0.048922692	-0.556406863
23.82341396	-0.860008289	0.479174165	0.036189421	-0.542236722
23.87047324	-0.864362958	0.494223912	0.010295752	-0.512918689
23.91604794	-0.86852026	0.508678694	-0.014891713	-0.483619841
23.96588699	-0.872994949	0.524293941	-0.042333398	-0.451053967
23.99063851	-0.875189503	0.531974075	-0.05590852	-0.434753714
24.07348382	-0.882401082	0.557318713	-0.101088606	-0.379581831
24.15484924	-0.889283331	0.581668929	-0.145076514	-0.324475718
24.20938395	-0.893792579	0.597801899	-0.174837831	-0.285790214
24.22544293	-0.895102959	0.602500018	-0.183540759	-0.274388972
24.27682554	-0.899242271	0.61737142	-0.211200442	-0.237880568
24.28452524	-0.899855538	0.619578795	-0.215320787	-0.232405997
24.3362924	-0.903931256	0.634276752	-0.242857438	-0.195573385
24.51894059	-0.917651652	0.684148439	-0.337711402	-0.065262597
24.54599324	-0.919596403	0.69127189	-0.351455461	-0.045914697
24.5562156	-0.920325393	0.693945943	-0.356628425	-0.038600557
24.64115595	-0.926258196	0.715790317	-0.399177261	0.022241727
24.64151628	-0.92628289	0.715881557	-0.399356104	0.022500082
24.66726238	-0.928036968	0.722369677	-0.412098741	0.040965689
24.88303193	-0.941934247	0.774326569	-0.516088045	0.196152702
24.88657424	-0.942150428	0.775143505	-0.517753467	0.198706874
24.88698828	-0.942175671	0.775238915	-0.517948038	0.199005427
24.89103263	-0.942421966	0.776170053	-0.519847666	0.201921877
24.92626507	-0.944546246	0.784217479	-0.536321893	0.227340092
24.99823235	-0.9487665	0.800297534	-0.569557948	0.279324501
25.02149134	-0.950092463	0.805335416	-0.579936656	0.295535647
25.16840642	-0.958069326	0.835799165	-0.64326192	0.395800522
25.2081928	-0.960111139	0.843645646	-0.659748094	0.422319831
25.30551804	-0.964890337	0.862073641	-0.698698104	0.485548543
25.36382131	-0.967607333	0.87259936	-0.721123686	0.522376019
25.40324744	-0.96938263	0.87949898	-0.73590299	0.54683377
25.42522953	-0.970351595	0.88328382	-0.744084594	0.560569122
25.46200341	-0.971936841	0.889478115	-0.75748283	0.583082307
25.52452078	-0.974529169	0.899614077	-0.779430848	0.620020766
25.62495837	-0.978423189	0.914857524	-0.812504085	0.675844366
25.78577799	-0.983963343	0.936594016	-0.859845174	0.75619217
25.79280167	-0.984185807	0.937468392	-0.861755201	0.759447755
25.80514606	-0.984572843	0.938989945	-0.865080197	0.765118157
25.86733316	-0.986445783	0.946357906	-0.881199365	0.792653694
25.91358119	-0.987755773	0.951519272	-0.89252028	0.812063696
25.98763506	-0.989706039	0.959217874	-0.909461016	0.841247155
26.11809733	-0.992701649	0.97110134	-0.935822754	0.887170804
26.19573452	-0.994217756	0.977156244	-0.949401344	0.911175665
26.30209359	-0.995971871	0.984219459	-0.965448636	0.940034866
26.34762908	-0.996608745	0.986808105	-0.971416042	0.950967333
26.4	-0.997256624	0.989462621	-0.977609873	0.962485975
